# Supplementary material for: Bioelectric stimulation controls tissue shape and size
Source: Nat Commun. 2024 Apr 5;15:2938. doi: 10.1038/s41467-024-47079-w (PMC10997591; doi:10.1038/s41467-024-47079-w)
Supplement: Supplementary file 22 — Source Data [file 41467_2024_47079_MOESM22_ESM.xlsx]

## Sheet: Figure 1c (outlay)
Figure 1c	Outlay
	Control		Low		Medium		High
	Mean	95% Confidence Interval	Mean	95% Confidence Interval	Mean	95% Confidence Interval	Mean	95% Confidence Interval
Time (min)
0	1	0	1	0	1	0	1	0
10	1.01289	0.00455206	1.0049	0.00900166	1.00824	0.00679859	1.00451	0.00730226
20	1.02175	0.00542655	1.02042	0.0126803	1.01912	0.00723113	1.01937	0.0138503
30	1.02678	0.00518978	1.01754	0.0128538	1.02304	0.00903566	1.01647	0.00866636
40	1.03145	0.00544493	1.01837	0.013993	1.02141	0.00921186	1.02001	0.0103281
50	1.03266	0.00601243	1.02255	0.0132356	1.02699	0.00913513	1.02173	0.00909433
60	1.04345	0.00805888	1.02619	0.0145558	1.02698	0.00886568	1.0308	0.00884419
70	1.04398	0.00771022	1.03708	0.0153027	1.03619	0.00846792	1.06373	0.0148214
80	1.04546	0.00777753	1.04061	0.0139999	1.05511	0.0104808	1.13629	0.0244752
90	1.05115	0.00746903	1.04475	0.0139166	1.06545	0.0126635	1.18401	0.0395504
100	1.05207	0.00725337	1.04823	0.014955	1.0807	0.0136353	1.22755	0.0426744
110	1.05292	0.00675009	1.04719	0.0142164	1.09089	0.0155813	1.27691	0.0579023
120	1.05563	0.00647981	1.04963	0.0128526	1.09791	0.015687	1.27393	0.0637683
130	1.05606	0.00867686	1.07522	0.015816	1.10864	0.0167247	1.27751	0.0704825
140	1.06021	0.0088541	1.07725	0.0147359	1.13048	0.019357	1.28886	0.079627
150	1.06295	0.00927238	1.08373	0.0166788	1.15144	0.0246459	1.28712	0.0790251
160	1.0693	0.00979866	1.09106	0.0168759	1.16641	0.0270075	1.30467	0.0875392
170	1.07292	0.00940946	1.10948	0.0198487	1.18477	0.0291679	1.31016	0.0890698
180	1.07705	0.00971383	1.11473	0.0218269	1.20652	0.0306776	1.28995	0.0807992
190	1.07931	0.0103175	1.12859	0.0221194	1.22036	0.031312	1.25731	0.0687448
200	1.08826	0.00827331	1.13286	0.0227369	1.24542	0.0364627	1.24066	0.0532044
210	1.08892	0.00806273	1.14988	0.0257688	1.27216	0.0358201	1.23723	0.057915
220	1.08658	0.00803227	1.15996	0.0275241	1.3114	0.0394683	1.21704	0.064448
230	1.08832	0.00718937	1.17493	0.0290525	1.32663	0.0407478	1.20757	0.057233
240	1.09698	0.0118157	1.19251	0.0295762	1.36092	0.0433498	1.20182	0.0534698
250	1.09761	0.01089	1.20602	0.0303481	1.38371	0.0439314	1.21384	0.0505734
260	1.09834	0.0129844	1.21272	0.0312202	1.40839	0.0451582	1.23076	0.0519815
270	1.10735	0.0137276	1.23835	0.0332302	1.44172	0.0445632	1.24022	0.0488417
280	1.10212	0.0128077	1.25795	0.0354786	1.46648	0.0465006	1.21778	0.0450922
290	1.11262	0.0133865	1.27697	0.036315	1.47701	0.0442652	1.19878	0.0328285
300	1.1097	0.0142332	1.29224	0.0383175	1.51131	0.0482955	1.18409	0.0300282
310	1.10906	0.015667	1.28281	0.0378381	1.48132	0.0467545	1.14951	0.0255879
320	1.11406	0.0148164	1.27142	0.0382128	1.47333	0.0458786	1.13353	0.0235608
330	1.11582	0.0163645	1.26919	0.0379666	1.45654	0.0433585	1.12579	0.0238927
340	1.11372	0.0142159	1.26499	0.0374551	1.45554	0.0440171	1.12011	0.0233401
350	1.11623	0.0167421	1.25841	0.0368154	1.44872	0.0438206	1.11777	0.0246422
360	1.11945	0.016137	1.25927	0.0361928	1.44265	0.0437145	1.11058	0.0232626
370	1.12533	0.0149232	1.25498	0.0356496	1.43578	0.0435589	1.11061	0.0212294
380	1.12013	0.0166254	1.25402	0.0350089	1.4349	0.0439527	1.1038	0.0202442
390	1.1265	0.0168822	1.25169	0.0344558	1.42588	0.0416428	1.10384	0.0182982
400	1.12847	0.0157214	1.24477	0.0340982	1.42066	0.0416978	1.09962	0.018696
410	1.13448	0.0158853	1.2417	0.033146	1.4182	0.0417881	1.10161	0.0186439
420	1.12961	0.016121	1.24303	0.0326002	1.40556	0.0405226	1.10335	0.0179403
430	1.13329	0.0179426	1.24668	0.0314385	1.40418	0.0406361	1.10244	0.0178379
440	1.13884	0.0172639	1.24319	0.0309024	1.39334	0.0395903	1.10462	0.0175387
450	1.13632	0.0176584	1.24617	0.0314755	1.38763	0.0391071	1.10933	0.0191495
460	1.14092	0.0194114	1.24323	0.0312807	1.38593	0.0388921	1.10596	0.0207415
470	1.14745	0.017536	1.23815	0.0302318	1.38727	0.0394245	1.11412	0.0202299
480	1.14607	0.0188034	1.24165	0.0302941	1.37557	0.0372475	1.11999	0.0185611

## Sheet: Figure 1c (inlay)
Figure 1c	Inlay
	Experimental average values (triangles)					Individual cyst values (squares)
	Control	Low	Medium	High		Control						Low			Medium						High
	1.16897	1.67014	1.85771	2.26007		Experiment 1	Experiment 2	Experiment 3	Experiment 4	Experiment 5	Experiment 6	Experiment 1	Experiment 2	Experiment 3	Experiment 1	Experiment 2	Experiment 3	Experiment 4	Experiment 5	Experiment 6	Experiment 1	Experiment 2	Experiment 3
	1.20233	1.51282	1.85382	2.18301		1.16897	1.20233	1.20874	1.20688	1.27228	1.24074	1.83495	1.45739	1.39215	1.74165	2.21278	1.81428	1.81268	2.35532	2.43199	1.84383	2.37952	1.65831
	1.20874	1.47993	1.53246	1.94297					1.2132	1.25486	1.20587	1.60323	1.35093	1.67321	2.05511	2.17522	1.3651	2.1878	1.92275	2.15412	2.36083	2.23012	1.7197
	1.25553		1.90549						1.19068	1.29173		1.54386	1.48363	1.41316	1.69329	1.76757	1.41799	1.84011	2.06479	2.23721	2.56473	2.06315	2.282
	1.3286		2.00912						1.18343	1.27764		1.71306	1.39497	1.37502	1.76591	1.80578		1.78136	1.91684	2.26764	1.97072	2.05925	2.11186
	1.22331		2.21678						1.18967	1.44057		1.47052	1.89973	1.40553	1.88785	1.87938			1.78591	2.17001	1.95091
									1.18516	1.24877		1.98122	1.49026	1.67055	1.92419	1.67531				2.11001	2.82092
									1.23214	1.49879		1.5982		1.42989	1.94548	1.68538				1.95553	1.86783
									1.18528	1.34746		1.51719			1.84824	1.79219				2.26848	2.70079
									1.22791	1.31041		1.45593				1.69074				1.99298
									1.19794	1.34354		1.68179								2.45215
									1.19094			1.60791								2.57174
									1.18973			2.03376								2.26221
									1.2027											2.3277
									1.35191											2.23434
									1.19792											2.17056
									1.22204											2.12133
									1.21535											1.95726
									1.19912
									1.18616
									1.19387
									1.18952
									1.23297
									1.20329

## Sheet: Figure 2b
Figure 2b	_x0008_
	Control		CFTR-172 100uM		Stimulation (medium)		Ouabain 100nM		Bumetanide 100uM
	Mean	95% Confidence Interval	Mean	95% Confidence Interval	Mean	95% Confidence Interval	Mean	95% Confidence Interval	Mean	95% Confidence Interval
Time (min)
0	1	0	1	0	1	0	1	0	1	0
10	1.01289	0.00455206	1.01015	0.00653818	1.00824	0.00679859	0.996981	0.0107215	0.999559	0.00879495
20	1.02175	0.00542655	1.01529	0.0121343	1.01912	0.00723113	1.00642	0.0104645	1.00117	0.00616277
30	1.02678	0.00518978	1.02276	0.0117297	1.02304	0.00903566	1.0059	0.0104659	0.998579	0.00682436
40	1.03145	0.00544493	1.01805	0.0127603	1.02141	0.00921186	1.00899	0.0105203	0.99954	0.00692725
50	1.03266	0.00601243	1.0191	0.0119528	1.02699	0.00913513	1.02039	0.010369	0.9961	0.00776632
60	1.04345	0.00805888	1.02676	0.0144465	1.02698	0.00886568	1.02738	0.0143299	0.997595	0.00749536
70	1.04398	0.00771022	1.03155	0.0149775	1.03619	0.00846792	1.02754	0.0152417	1.00498	0.00756628
80	1.04546	0.00777753	1.05947	0.016456	1.05511	0.0104808	1.0512	0.0098991	1.0146	0.00813882
90	1.05115	0.00746903	1.05669	0.0148085	1.06545	0.0126635	1.05923	0.0119983	1.02847	0.0093335
100	1.05207	0.00725337	1.06109	0.015067	1.0807	0.0136353	1.07144	0.0124243	1.03677	0.00963823
110	1.05292	0.00675009	1.05565	0.0163872	1.09089	0.0155813	1.08335	0.0135543	1.04422	0.0110739
120	1.05563	0.00647981	1.04992	0.0179583	1.09791	0.015687	1.09413	0.0154704	1.0585	0.0138793
130	1.05606	0.00867686	1.06446	0.0210228	1.10864	0.0167247	1.10597	0.0145017	1.06474	0.014751
140	1.06021	0.0088541	1.07391	0.0192377	1.13048	0.019357	1.10899	0.0156619	1.0765	0.0162979
150	1.06295	0.00927238	1.07754	0.0185603	1.15144	0.0246459	1.11634	0.0179773	1.09124	0.0180787
160	1.0693	0.00979866	1.08793	0.0209781	1.16641	0.0270075	1.12733	0.0198294	1.10828	0.0188324
170	1.07292	0.00940946	1.10021	0.0192044	1.18477	0.0291679	1.13748	0.0215213	1.11982	0.018535
180	1.07705	0.00971383	1.09765	0.0185448	1.20652	0.0306776	1.14707	0.0264289	1.14203	0.0194812
190	1.07931	0.0103175	1.1048	0.0187811	1.22036	0.031312	1.1484	0.0226337	1.16132	0.0206164
200	1.08826	0.00827331	1.10627	0.0186436	1.24542	0.0364627	1.1575	0.0317625	1.1842	0.020789
210	1.08892	0.00806273	1.11033	0.0187075	1.27216	0.0358201	1.18153	0.0312378	1.20074	0.0212722
220	1.08658	0.00803227	1.10199	0.022025	1.3114	0.0394683	1.17759	0.0273822	1.22285	0.0222854
230	1.08832	0.00718937	1.11142	0.0249416	1.32663	0.0407478	1.2216	0.0403322	1.24597	0.023835
240	1.09698	0.0118157	1.12169	0.0215985	1.36092	0.0433498	1.20929	0.0342666	1.27325	0.0246587
250	1.09761	0.01089	1.13146	0.0254819	1.38371	0.0439314	1.22511	0.0348742	1.29389	0.0253608
260	1.09834	0.0129844	1.14021	0.0243958	1.40839	0.0451582	1.23856	0.0309822	1.31738	0.0256574
270	1.10735	0.0137276	1.1462	0.0265605	1.44172	0.0445632	1.25515	0.0327537	1.33376	0.0251139
280	1.10212	0.0128077	1.14936	0.0255494	1.46648	0.0465006	1.28483	0.0324495	1.34616	0.0258852
290	1.11262	0.0133865	1.17179	0.0283233	1.47701	0.0442652	1.30471	0.0294434	1.36087	0.0257735
300	1.1097	0.0142332	1.17081	0.0284844	1.51131	0.0482955	1.30948	0.0325418	1.36584	0.0255071
310	1.10906	0.015667	1.17049	0.0279234	1.48132	0.0467545	1.27548	0.0280319	1.37105	0.0266455
320	1.11406	0.0148164	1.17057	0.0292605	1.47333	0.0458786	1.27081	0.0275944	1.36256	0.0262556
330	1.11582	0.0163645	1.16938	0.0344199	1.45654	0.0433585	1.26121	0.02967	1.35589	0.0258812
340	1.11372	0.0142159	1.17636	0.0343658	1.45554	0.0440171	1.24543	0.0276139	1.34871	0.0254412
350	1.11623	0.0167421	1.17607	0.0327089	1.44872	0.0438206	1.24681	0.0274594	1.34345	0.0252826
360	1.11945	0.016137	1.18044	0.0318961	1.44265	0.0437145	1.23387	0.0295174	1.33863	0.0253081
370	1.12533	0.0149232	1.18378	0.0325617	1.43578	0.0435589	1.23245	0.0273866	1.33554	0.0257651
380	1.12013	0.0166254	1.19161	0.0315999	1.4349	0.0439527	1.22246	0.0303806	1.33281	0.025639
390	1.1265	0.0168822	1.18617	0.0327459	1.42588	0.0416428	1.22544	0.0317588	1.32605	0.0255519
400	1.12847	0.0157214	1.19721	0.0324294	1.42066	0.0416978	1.22219	0.0311478	1.32596	0.0259183
410	1.13448	0.0158853	1.19496	0.0311468	1.4182	0.0417881	1.22286	0.0324718	1.32048	0.0256734
420	1.12961	0.016121	1.20162	0.0330611	1.40556	0.0405226	1.22646	0.0309804	1.31772	0.0253385
430	1.13329	0.0179426	1.20282	0.0326432	1.40418	0.0406361	1.22731	0.0301533	1.3185	0.0249766
440	1.13884	0.0172639	1.19789	0.0303839	1.39334	0.0395903	1.22917	0.0284594	1.31256	0.0247799
450	1.13632	0.0176584	1.20291	0.0299304	1.38763	0.0391071	1.23635	0.0277072	1.31023	0.0244106
460	1.14092	0.0194114	1.19838	0.0296743	1.38593	0.0388921	1.23424	0.0283035	1.30951	0.0243002
470	1.14745	0.017536	1.2022	0.0300573	1.38727	0.0394245	1.23304	0.0282433	1.30796	0.0246506
480	1.14607	0.0188034	1.20666	0.0289566	1.37557	0.0372475	1.23286	0.027272	1.26975	0.0208974

## Sheet: Figure 2c
Figure 2c
	Experimental average values (triangles)									Individual cyst values (squares)
	Control (no inhibition)		Ouabain 100nM		Bumetanide 100uM		CFTR-172 100uM			Control (no inhibitor)												Ouabain 100nM				Bumetanide 100uM									CFTR-172 100uM
	0mA	9mA	0mA	9mA	0mA	9mA	0mA	9mA		0mA						9mA						0mA	9mA			0mA			9mA						0mA			9mA
	1.16897	1.85771	1.2638	2.17208	1.29394	1.50282	1.3996	1.38468		Experiment 1	Experiment 2	Experiment 3	Experiment 4	Experiment 5	Experiment 6	Experiment 1	Experiment 2	Experiment 3	Experiment 4	Experiment 5	Experiment 6	Experiment 1	Experiment 1	Experiment 2	Experiment 3	Experiment 1	Experiment 2	Experiment 3	Experiment 1	Experiment 2	Experiment 3	Experiment 4	Experiment 5	Experiment 6	Experiment 1	Experiment 2	Experiment 3	Experiment 1	Experiment 2	Experiment 3
	1.20233	1.85382		1.5274	1.37443	1.54259	1.32071	1.35904		1.16897	1.20233	1.20874	1.20688	1.19792	1.27228	1.74165	2.21278	1.81428	1.81268	2.35532	2.43199	1.28903	1.48174	1.93466	1.77833	1.45433	1.29003	1.45433	1.55746	1.4989	1.66507	1.71452	1.73006	1.59791	2.03077	1.3252	1.27732	1.407	1.31842	1.74867
	1.20874	1.53246		1.69279	1.33692	1.86618	1.3531	1.57154					1.2132	1.22204	1.25486	2.05511	2.17522	1.3651	2.1878	1.92275	2.15412	1.24414	1.59667	2.01537	1.51917	1.23917	1.26535	1.26535	1.4457	1.54369	1.65516	1.91739	1.85053	1.50452	1.25073	1.3065	1.2663	1.36281	1.32724	1.51084
	1.25553	1.90549				1.68871							1.19068	1.21535	1.29173	1.69329	1.76757	1.41799	1.84011	2.06479	2.23721	1.20838	1.46832	2.22473	1.75732	1.27174	1.6193	1.6193	1.45332	1.4449	1.93365	1.86813	1.7735	1.58751	1.28179	1.33044	1.25113	1.52296	1.31633	1.42795
	1.3286	2.00912				1.81118							1.18343	1.19912	1.27764	1.76591	1.80578		1.78136	1.91684	2.26764	1.23466	1.50667	2.00491	1.59164	1.25563	1.34014	1.34014	1.45436	1.50205	1.80675	1.62366	1.58153	1.49279	1.3252		1.29518	1.30847	1.34634	1.51249
	1.22331	2.21678				1.55942							1.18967	1.18616	1.44057	1.88785	1.87938			1.78591	2.17001	1.20323	1.42731	2.31995	1.55986	1.27383	1.35731	1.35731	1.6771	1.55408	1.89755	1.68185	1.63891	1.55574	1.3065		1.29172	1.32214	1.38411	1.56091
													1.18516	1.19387	1.24877	1.92419	1.67531				2.11001	1.27313	1.47208	2.31995	1.71572	1.26893		1.47009	1.42899	1.53312	2.17043	1.68384	1.80173	1.71029	1.33044		1.29764		1.46182	1.43026
													1.23214	1.18952	1.49879	1.94548	1.68538				1.95553	1.28894	1.85781	2.30268	1.56218			1.29011		1.53896	1.70432	1.53085	1.90461	1.55526	1.27176		1.31513			1.69521
													1.18528	1.23297	1.34746	1.84824	1.79219				2.26848	1.3317	1.44648	1.8862	1.97258			1.26192		1.49189	1.82431	1.76949	1.83511	1.55875			1.25052			1.68603
													1.22791	1.20329	1.31041		1.69074				1.99298	1.25554	1.47208	2.54347				1.37904		1.47066	1.76559	1.56838	2.05319	1.49489			1.28449
													1.19794		1.34354						2.45215	1.38761	1.52928	2.27157				1.25845		1.58798	2.19867	1.77658	1.94259	1.61501			1.40485
													1.19094								2.57174	1.25211	1.44384	1.81262				1.28767		1.56469	1.93444	1.53673		1.4809			1.94984
													1.18973								2.26221	1.19707	1.62655	2.33126				1.27174		1.52665	1.83824	1.59308
													1.2027								2.3277			2.50949				1.25563		1.66098
													1.35191								2.23434			1.93231				1.27383		1.70808
																					2.17056							1.26893		1.51226
																					2.12133
																					1.95726

## Sheet: Figure 2e
Figure 2e
	Control		Bleb 100uM		Stimulation (medium)		Y-27632 100uM
	Mean	95% Confidence Interval	Mean	95% Confidence Interval	Mean	95% Confidence Interval	Mean	95% Confidence Interval
Time (min)
0	1	0	1	0	1	0	1	0
10	1.01289	0.00455206	0.997771	0.00843934	1.00824	0.00679859	1.00458	0.0132582
20	1.02175	0.00542655	1.00229	0.00959129	1.01912	0.00723113	0.988145	0.0147926
30	1.02678	0.00518978	1.00434	0.00986101	1.02304	0.00903566	0.981071	0.0120915
40	1.03145	0.00544493	1.00582	0.00949077	1.02141	0.00921186	0.979567	0.017246
50	1.03266	0.00601243	1.00749	0.00967145	1.02699	0.00913513	0.974303	0.0182248
60	1.04345	0.00805888	1.00861	0.00829768	1.02698	0.00886568	0.980158	0.0180619
70	1.04398	0.00771022	1.01472	0.00959709	1.03619	0.00846792	0.979862	0.0210192
80	1.04546	0.00777753	1.05266	0.0146629	1.05511	0.0104808	1.01612	0.0253233
90	1.05115	0.00746903	1.07706	0.0191092	1.06545	0.0126635	1.04685	0.0280514
100	1.05207	0.00725337	1.10881	0.0240361	1.0807	0.0136353	1.09236	0.0350808
110	1.05292	0.00675009	1.14765	0.0325634	1.09089	0.0155813	1.13738	0.0445783
120	1.05563	0.00647981	1.18035	0.0358187	1.09791	0.015687	1.17446	0.0521119
130	1.05606	0.00867686	1.22157	0.0403816	1.10864	0.0167247	1.22011	0.0567618
140	1.06021	0.0088541	1.26179	0.0447338	1.13048	0.019357	1.26862	0.0728408
150	1.06295	0.00927238	1.3072	0.0493642	1.15144	0.0246459	1.32218	0.0846541
160	1.0693	0.00979866	1.36191	0.0596435	1.16641	0.0270075	1.33226	0.0722389
170	1.07292	0.00940946	1.40912	0.0626455	1.18477	0.0291679	1.39019	0.0929477
180	1.07705	0.00971383	1.44555	0.0713688	1.20652	0.0306776	1.41881	0.0918806
190	1.07931	0.0103175	1.49306	0.0699393	1.22036	0.031312	1.45517	0.0965227
200	1.08826	0.00827331	1.55866	0.077235	1.24542	0.0364627	1.48792	0.103214
210	1.08892	0.00806273	1.61788	0.0890217	1.27216	0.0358201	1.54436	0.116848
220	1.08658	0.00803227	1.66663	0.0937946	1.3114	0.0394683	1.58287	0.12424
230	1.08832	0.00718937	1.71336	0.0928035	1.32663	0.0407478	1.58332	0.117532
240	1.09698	0.0118157	1.76255	0.0969458	1.36092	0.0433498	1.59888	0.122743
250	1.09761	0.01089	1.80453	0.107041	1.38371	0.0439314	1.62681	0.128415
260	1.09834	0.0129844	1.8391	0.106565	1.40839	0.0451582	1.65616	0.124584
270	1.10735	0.0137276	1.87441	0.107702	1.44172	0.0445632	1.72169	0.119379
280	1.10212	0.0128077	1.9063	0.101165	1.46648	0.0465006	1.67947	0.107225
290	1.11262	0.0133865	1.95745	0.107313	1.47701	0.0442652	1.67751	0.113239
300	1.1097	0.0142332	1.9701	0.108755	1.51131	0.0482955	1.70259	0.134263
310	1.10906	0.015667	1.9046	0.0933575	1.48132	0.0467545	1.51057	0.10623
320	1.11406	0.0148164	1.88859	0.0908552	1.47333	0.0458786	1.44035	0.0991686
330	1.11582	0.0163645	1.86887	0.0890933	1.45654	0.0433585	1.3915	0.0911654
340	1.11372	0.0142159	1.84204	0.0865188	1.45554	0.0440171	1.35696	0.087136
350	1.11623	0.0167421	1.83526	0.0885438	1.44872	0.0438206	1.32101	0.0806472
360	1.11945	0.016137	1.82559	0.0880851	1.44265	0.0437145	1.29587	0.0753473
370	1.12533	0.0149232	1.79513	0.0841161	1.43578	0.0435589	1.27563	0.0716174
380	1.12013	0.0166254	1.79484	0.0869613	1.4349	0.0439527	1.25411	0.0676074
390	1.1265	0.0168822	1.77454	0.0841203	1.42588	0.0416428	1.23359	0.0631767
400	1.12847	0.0157214	1.76257	0.0818238	1.42066	0.0416978	1.22191	0.0609691
410	1.13448	0.0158853	1.76136	0.0813992	1.4182	0.0417881	1.211	0.0581361
420	1.12961	0.016121	1.75704	0.0838413	1.40556	0.0405226	1.20249	0.0552981
430	1.13329	0.0179426	1.75423	0.0847966	1.40418	0.0406361	1.19134	0.0563467
440	1.13884	0.0172639	1.73866	0.0831649	1.39334	0.0395903	1.18307	0.0540344
450	1.13632	0.0176584	1.73767	0.0837173	1.38763	0.0391071	1.17727	0.0524098
460	1.14092	0.0194114	1.72126	0.0815469	1.38593	0.0388921	1.17559	0.0522863
470	1.14745	0.017536	1.72827	0.0829334	1.38727	0.0394245	1.17075	0.0499521
480	1.14607	0.0188034	1.70699	0.080466	1.37557	0.0372475	1.16193	0.0470755

## Sheet: Figure 2f
Figure 2f
	Experimental average values (triangles)							Individual cyst values (squares)
	Control (no inhibition)		Blebbistatin 100uM		Y-27632 100uM			Control (no inhibitor)											Blebbistatin 100uM						Y27632 100uM
	0mA	9mA	0mA	9mA	0mA	9mA		0mA					9mA						0mA			9mA			0mA				9mA
	1.16897	1.85771	1.35225	3.5999	1.29108	3.04995		Experiment 1	Experiment 2	Experiment 3	Experiment 4	Experiment 5	Experiment 6	Experiment 1	Experiment 2	Experiment 3	Experiment 4	Experiment 5	Experiment 1	Experiment 2	Experiment 3	Experiment 1	Experiment 2	Experiment 3	Experiment 1	Experiment 2	Experiment 3	Experiment 4	Experiment 1	Experiment 2	Experiment 3
	1.20233	1.85382	1.45988	2.84744	1.30217	3.01478		1.16897	1.20233	1.20874	1.20688	1.19792	1.27228	1.74165	2.21278	1.81428	1.81268	2.35532	1.26811	1.27932	1.61146	3.36861	2.65747	2.50686	1.35433	1.28536	1.19344	1.33683	3.45888	2.46902	3.05991
	1.20874	1.53246	1.26277	3.15463	1.21786	3.3909					1.2132	1.22204	1.25486	2.05511	2.17522	1.3651	2.1878	1.92275	1.85653	1.29292	1.28821	3.69033	2.35045	2.89141	1.34414	1.4025	1.2653	1.25426	3.54882	3.56053	3.06891
	1.25553	1.90549	1.40692		1.29195						1.19068	1.21535	1.29173	1.69329	1.76757	1.41799	1.84011	2.06479	1.26075	1.27932	1.34913	3.18185	3.45151	2.50686	1.24496	1.28536	1.19483	1.25271	2.74553		3.48223
	1.3286	2.00912									1.18343	1.19912	1.27764	1.76591	1.80578		1.78136	1.91684	1.28015	1.23955	1.46558	2.87256	3.22308	2.62387	1.2653	1.29505		1.32352	2.90119		3.19865
	1.22331	2.21678									1.18967	1.18616	1.44057	1.88785	1.87938			1.78591	1.28015	1.23627	1.29241	3.48636	2.35101	2.94015	1.24668	1.25855		1.2592	3.04302		3.3933
											1.18516	1.19387	1.24877	1.92419	1.67531				1.26503	1.27575	1.41497	3.69445	2.67354	2.5392		1.28617		1.28536	2.72935		3.10631
											1.23214	1.18952	1.49879	1.94548	1.68538				1.53295	1.23627	1.34106	4.40738	3.22498	3.16059				1.4025	3.06893		4.23787
											1.18528	1.23297	1.34746	1.84824	1.79219				1.27932		1.4023	3.99535		2.4648				1.28536	3.17633		3.25784
											1.22791	1.20329	1.31041		1.69074				1.29292		1.50435	3.44416		4.10248				1.25757	2.77753		3.71309
											1.19794		1.34354						1.27932		1.47299	2.91886		2.49039				1.29505
											1.19094								1.35604		1.33371	3.03136		4.82813				1.33883
											1.18973								1.27575			4.66526		3.29141				1.25855
											1.2027								1.4023			2.97842		5.28394				1.28617
											1.35191								1.50435			4.66367		3.02134				1.25142
																			1.47299					2.66799

## Sheet: Figure 3c
Figure 3c
		Panel iii		0.1 V/cm	1 V/cm	5 V/cm	10 V/cm	10 V/cm		Panel i					Panel ii
			z coordinate (µm)	Normalized c_{+}+c_{-}	Normalized c_{+}+c_{-}	Normalized c_{+}+c_{-}	z coordinate (µm) for 10 V/cm	Normalized c_{+}+c_{-}			z coordinate (µm)	Normalized c_{+}	Normalized c_{-}			z coordinate (µm)	Normalized c_{+}	Normalized c_{-}
			-38	6.67507	177.055	1018.8	-38	2497.62			-380	1	1			38	nan	nan
			-37.9999	6.67506	177.055	1018.8	-38	2497.62			-376.223	0.988172	0.897762			38.0036	0.0738459	972.273
			-37.9997	6.675	177.055	1018.8	-37.9999	2497.62			-372.446	0.976007	0.882633			38.0079	0.0749449	918.771
			-37.9993	6.6749	177.054	1018.8	-37.9998	2497.62			-368.669	0.964059	0.870321			38.0131	0.0762255	859.804
			-37.9988	6.67476	177.053	1018.8	-37.9997	2497.62			-364.892	0.952321	0.858217			38.0194	0.077709	795.72
			-37.9981	6.67459	177.051	1018.8	-37.9995	2497.62			-361.115	0.940762	0.846122			38.0269	0.0794155	727.163
			-37.9973	6.67438	177.05	1018.81	-37.9993	2497.62			-357.338	0.929341	0.83401			38.0358	0.0813621	655.1
			-37.9963	6.67412	177.048	1018.81	-37.9991	2497.62			-353.561	0.918058	0.821879			38.0466	0.0835601	580.811
			-37.9951	6.67383	177.045	1018.82	-37.9988	2497.62			-349.783	0.90687	0.809686			38.0596	0.0860125	505.837
			-37.9938	6.6735	177.043	1018.83	-37.9985	2497.62			-346.006	0.895777	0.797456			38.0751	0.0887093	431.891
			-37.9924	6.67314	177.04	1018.83	-37.9981	2497.62			-342.229	0.884749	0.785146			38.0937	0.0916241	360.735
			-37.9908	6.67273	177.036	1018.84	-37.9977	2497.62			-338.452	0.873779	0.772761			38.1161	0.09471	294.036
			-37.9891	6.67228	177.033	1018.85	-37.9973	2497.62			-334.675	0.86285	0.760277			38.1429	0.0978972	233.23
			-37.9872	6.6718	177.029	1018.85	-37.9968	2497.62			-330.898	0.851953	0.74771			38.1751	0.101093	179.409
			-37.9851	6.67128	177.025	1018.86	-37.9963	2497.62			-327.121	0.841074	0.735041			38.2137	0.104188	133.23
			-37.9829	6.67071	177.02	1018.87	-37.9957	2497.62			-323.344	0.830209	0.722269			38.2801	0.108077	82.4923
			-37.9806	6.67011	177.016	1018.88	-37.9951	2497.62			-319.567	0.819342	0.709379			38.3592	0.111066	48.3348
			-37.9781	6.66948	177.011	1018.89	-37.9945	2497.62			-315.79	0.808469	0.696375			38.4634	0.113359	24.7679
			-37.9754	6.6688	177.005	1018.91	-37.9938	2497.62			-312.013	0.797585	0.683255			38.5802	0.114701	12.0773
			-37.9726	6.66808	177	1018.92	-37.9932	2497.62			-308.236	0.786684	0.670023			38.7384	0.115532	4.77673
			-37.9696	6.66733	176.994	1018.93	-37.9924	2497.62			-304.459	0.775762	0.656675			38.9177	0.115906	1.80136
			-37.9665	6.66653	176.987	1018.94	-37.9916	2497.62			-300.682	0.764821	0.643235			39.0817	0.116053	0.836833
			-37.9633	6.6657	176.981	1018.96	-37.9908	2497.62			-296.905	0.753849	0.629673			39.2751	0.116142	0.437482
			-37.9599	6.66483	176.974	1018.97	-37.99	2497.61			-293.128	0.742854	0.616026			39.493	0.116206	0.300871
			-37.9563	6.66392	176.966	1018.99	-37.9891	2497.62			-289.35	0.731834	0.60229			39.7438	0.116266	0.259688
			-37.9526	6.66298	176.959	1019	-37.9881	2497.61			-285.573	0.720794	0.588499			40.0362	0.116332	0.249146
			-37.9487	6.66199	176.951	1019.02	-37.9872	2497.61			-281.796	0.709728	0.574632			40.3286	0.116398	0.247137
			-37.9447	6.66096	176.943	1019.03	-37.9862	2497.61			-278.019	0.698643	0.560718			40.651	0.116471	0.246818
			-37.9405	6.6599	176.934	1019.05	-37.9851	2497.61			-274.242	0.687543	0.54677			41.0004	0.116551	0.246853
			-37.9362	6.6588	176.925	1019.07	-37.984	2497.61			-270.465	0.676436	0.532815			41.3985	0.116645	0.246969
			-37.9317	6.65766	176.916	1019.09	-37.9829	2497.61			-266.688	0.665321	0.518858			41.8256	0.116747	0.247108
			-37.9271	6.65648	176.907	1019.11	-37.9818	2497.61			-262.911	0.654211	0.50493			42.2938	0.116861	0.247267
			-37.9223	6.65526	176.897	1019.13	-37.9806	2497.61			-259.134	0.643116	0.491065			42.8256	0.116993	0.247452
			-37.9174	6.65401	176.887	1019.16	-37.9793	2497.61			-255.357	0.632038	0.477268			43.4129	0.117142	0.247663
			-37.9123	6.65272	176.877	1019.18	-37.9781	2497.61			-251.58	0.620987	0.463565			44.0616	0.117311	0.247904
			-37.9071	6.65138	176.866	1019.2	-37.9768	2497.61			-247.803	0.609975	0.449989			44.7781	0.117503	0.248179
			-37.9017	6.65001	176.855	1019.22	-37.9754	2497.61			-244.026	0.599011	0.436563			45.5694	0.117721	0.248495
			-37.8962	6.6486	176.843	1019.25	-37.974	2497.6			-240.249	0.588104	0.423313			46.4435	0.117969	0.248857
			-37.8905	6.64716	176.832	1019.27	-37.9726	2497.6			-236.472	0.577268	0.410267			47.4089	0.118252	0.249275
			-37.8846	6.64567	176.82	1019.29	-37.9712	2497.6			-232.695	0.566513	0.397445			48.4752	0.118576	0.249756
			-37.8787	6.64415	176.807	1019.32	-37.9696	2497.6			-228.917	0.555849	0.384882			49.6529	0.118947	0.250312
			-37.8725	6.64259	176.794	1019.35	-37.9681	2497.6			-225.14	0.545287	0.37259			50.9537	0.119374	0.250957
			-37.8662	6.64099	176.781	1019.37	-37.9665	2497.59			-221.363	0.534838	0.36059			52.3905	0.119865	0.251704
			-37.8598	6.63935	176.768	1019.4	-37.9649	2497.59			-217.586	0.524515	0.348922			53.9774	0.120431	0.252573
			-37.8532	6.63768	176.755	1019.43	-37.9633	2497.6			-213.809	0.514326	0.337574			55.7301	0.121085	0.253583
			-37.8464	6.63596	176.74	1019.46	-37.9616	2497.6			-210.032	0.504281	0.326578			57.666	0.121841	0.254761
			-37.8396	6.63421	176.726	1019.49	-37.9599	2497.59			-206.255	0.49439	0.315945			59.8042	0.122719	0.256134
			-37.8325	6.63242	176.712	1019.52	-37.9581	2497.59			-202.478	0.48466	0.305687			62.1658	0.123738	0.257737
			-37.8253	6.63059	176.697	1019.55	-37.9563	2497.58			-198.701	0.4751	0.29579			64.7743	0.124924	0.259609
			-37.8179	6.62873	176.681	1019.58	-37.9545	2497.59			-194.924	0.465719	0.286293			67.6553	0.126305	0.261796
			-37.8105	6.62683	176.666	1019.61	-37.9526	2497.59			-191.147	0.456519	0.277156			70.8375	0.127917	0.264352
			-37.8028	6.62488	176.65	1019.65	-37.9507	2497.59			-187.37	0.44751	0.268408			74.3501	0.1298	0.267338
			-37.795	6.62291	176.633	1019.68	-37.9487	2497.58			-183.593	0.438694	0.260042			78.0254	0.131885	0.270641
			-37.787	6.62089	176.617	1019.71	-37.9467	2497.58			-179.816	0.430072	0.252028			81.7262	0.134105	0.274146
			-37.779	6.61883	176.6	1019.75	-37.9447	2497.58			-176.039	0.421651	0.244369			85.4445	0.136455	0.277842
			-37.7707	6.61674	176.583	1019.78	-37.9426	2497.58			-172.261	0.413433	0.23706			89.1805	0.138939	0.281728
			-37.7623	6.61461	176.565	1019.82	-37.9405	2497.58			-168.484	0.405417	0.230091			92.9432	0.141565	0.285815
			-37.7537	6.61244	176.547	1019.85	-37.9384	2497.58			-164.707	0.397606	0.223442			96.7203	0.144333	0.29009
			-37.745	6.61024	176.528	1019.89	-37.9362	2497.57			-160.93	0.389996	0.217094			100.497	0.147237	0.294538
			-37.7362	6.608	176.51	1019.93	-37.934	2497.57			-157.153	0.38259	0.211042			104.274	0.150276	0.299156
			-37.7272	6.60572	176.491	1019.97	-37.9317	2497.57			-153.376	0.375388	0.20528			108.051	0.153459	0.303945
			-37.718	6.6034	176.471	1020	-37.9294	2497.57			-149.599	0.368385	0.199778			111.829	0.15679	0.308908
			-37.7087	6.60105	176.451	1020.04	-37.9271	2497.57			-145.822	0.361579	0.194525			115.606	0.160275	0.314044
			-37.6992	6.59865	176.431	1020.08	-37.9247	2497.57			-142.045	0.354966	0.189503			119.383	0.163917	0.319355
			-37.6896	6.59623	176.411	1020.12	-37.9223	2497.57			-138.268	0.34855	0.184718			123.16	0.167731	0.324846
			-37.6799	6.59376	176.39	1020.16	-37.9199	2497.57			-134.491	0.342325	0.180148			126.937	0.17172	0.330515
			-37.6699	6.59125	176.369	1020.21	-37.9174	2497.57			-130.714	0.336286	0.175782			130.714	0.175897	0.33637
			-37.6599	6.58871	176.347	1020.25	-37.9149	2497.56			-126.937	0.330433	0.171609			134.491	0.180264	0.342408
			-37.6497	6.58614	176.325	1020.29	-37.9123	2497.56			-123.16	0.324765	0.167622			138.268	0.184835	0.348634
			-37.6393	6.58352	176.303	1020.33	-37.9097	2497.56			-119.383	0.319275	0.16381			142.045	0.189622	0.35505
			-37.6288	6.58087	176.28	1020.37	-37.9071	2497.55			-115.606	0.313963	0.160166			145.822	0.194639	0.361662
			-37.6181	6.57818	176.257	1020.42	-37.9044	2497.55			-111.828	0.308828	0.156683			149.599	0.19989	0.368467
			-37.6073	6.57545	176.234	1020.46	-37.9017	2497.55			-108.051	0.303866	0.153353			153.376	0.205396	0.375472
			-37.5963	6.57269	176.21	1020.51	-37.899	2497.55			-104.274	0.299078	0.150176			157.153	0.211167	0.382676
			-37.5852	6.56989	176.186	1020.55	-37.8962	2497.55			-100.497	0.294459	0.147134			160.93	0.217224	0.390083
			-37.5739	6.56705	176.162	1020.6	-37.8933	2497.54			-96.7202	0.290014	0.144235			164.707	0.223569	0.397689
			-37.5625	6.56418	176.137	1020.65	-37.8905	2497.54			-92.9431	0.285739	0.141468			168.484	0.230218	0.405501
			-37.551	6.56128	176.112	1020.69	-37.8876	2497.54			-89.1804	0.281653	0.138842			172.262	0.237195	0.413518
			-37.5393	6.55833	176.086	1020.75	-37.8846	2497.54			-85.4444	0.277767	0.136359			176.039	0.244498	0.421737
			-37.5274	6.55535	176.06	1020.79	-37.8817	2497.54			-81.7261	0.274071	0.13401			179.816	0.25216	0.430158
			-37.5154	6.55233	176.034	1020.84	-37.8787	2497.53			-78.0253	0.270568	0.131793			183.593	0.260165	0.438778
			-37.5032	6.54927	176.007	1020.89	-37.8756	2497.53			-74.3501	0.267265	0.129709			187.37	0.268542	0.447594
			-37.4909	6.54618	175.98	1020.94	-37.8725	2497.53			-70.8374	0.26428	0.127827			191.147	0.27729	0.456604
			-37.4785	6.54305	175.952	1020.99	-37.8694	2497.53			-67.6553	0.261724	0.126215			194.924	0.286417	0.465802
			-37.4658	6.53988	175.924	1021.04	-37.8662	2497.53			-64.7743	0.259537	0.124835			198.701	0.295928	0.475183
			-37.4531	6.53669	175.896	1021.09	-37.863	2497.53			-62.1658	0.257666	0.12365			202.478	0.305815	0.484743
			-37.4401	6.53345	175.867	1021.14	-37.8598	2497.52			-59.8042	0.256064	0.122631			206.255	0.316083	0.494471
			-37.4271	6.53018	175.838	1021.19	-37.8565	2497.52			-57.666	0.254691	0.121754			210.032	0.326718	0.504363
			-37.4139	6.52687	175.809	1021.25	-37.8532	2497.52			-55.7301	0.253514	0.120998			213.809	0.337709	0.514405
			-37.4005	6.52353	175.779	1021.3	-37.8498	2497.52			-53.9774	0.252503	0.120344			217.586	0.349047	0.524595
			-37.387	6.52014	175.749	1021.36	-37.8464	2497.51			-52.3905	0.251635	0.119778			221.363	0.360725	0.534917
			-37.3733	6.51673	175.718	1021.41	-37.843	2497.51			-50.9537	0.250887	0.119288			225.14	0.372718	0.545363
			-37.3595	6.51328	175.687	1021.46	-37.8396	2497.51			-49.6529	0.250243	0.118862			228.917	0.38501	0.555924
			-37.3456	6.50979	175.655	1021.52	-37.836	2497.51			-48.4752	0.249687	0.118491			232.695	0.397573	0.566587
			-37.3315	6.50627	175.623	1021.57	-37.8325	2497.51			-47.4089	0.249205	0.118167			236.472	0.41039	0.57734
			-37.3172	6.50271	175.591	1021.63	-37.8289	2497.51			-46.4435	0.248788	0.117884			240.249	0.423435	0.588176
			-37.3028	6.49911	175.558	1021.69	-37.8253	2497.5			-45.5694	0.248426	0.117635			244.026	0.43668	0.599078
			-37.2883	6.49549	175.525	1021.74	-37.8216	2497.5			-44.7781	0.24811	0.117418			247.803	0.450106	0.610042
			-37.2736	6.49182	175.492	1021.8	-37.8179	2497.5			-44.0616	0.247835	0.117226			251.58	0.463677	0.621052
			-37.2587	6.48812	175.458	1021.86	-37.8142	2497.49			-43.4129	0.247594	0.117057			255.357	0.477378	0.632101
			-37.2437	6.48439	175.423	1021.92	-37.8105	2497.49			-42.8256	0.247383	0.116908			259.134	0.491175	0.643178
			-37.2285	6.48062	175.388	1021.98	-37.8067	2497.49			-42.2938	0.247198	0.116776			262.911	0.505046	0.654274
			-37.2132	6.47681	175.353	1022.04	-37.8028	2497.49			-41.8122	0.247035	0.116659			266.688	0.518967	0.665381
			-37.1978	6.47297	175.317	1022.1	-37.7989	2497.49			-41.3771	0.246893	0.116555			270.465	0.532908	0.676489
			-37.1822	6.4691	175.281	1022.15	-37.795	2497.48			-40.9814	0.246779	0.116462			274.242	0.54687	0.687597
			-37.1664	6.46518	175.245	1022.22	-37.791	2497.48			-40.6235	0.246754	0.11638			278.019	0.560802	0.698692
			-37.1505	6.46124	175.208	1022.28	-37.787	2497.48			-40.2986	0.247147	0.116306			281.796	0.574703	0.709771
			-37.1345	6.45726	175.17	1022.34	-37.783	2497.48			-40.0038	0.249491	0.11624			285.573	0.588583	0.720839
			-37.1183	6.45325	175.132	1022.4	-37.779	2497.47			-39.7373	0.259878	0.11618			289.35	0.602386	0.731882
			-37.102	6.4492	175.094	1022.46	-37.7749	2497.47			-39.4994	0.298631	0.116123			293.128	0.616109	0.742899
			-37.0855	6.44512	175.055	1022.52	-37.7707	2497.47			-39.2855	0.426311	0.116061			296.905	0.629754	0.753893
			-37.0688	6.441	175.016	1022.59	-37.7665	2497.47			-39.0942	0.796903	0.115977			300.682	0.643298	0.764858
			-37.0521	6.43685	174.976	1022.65	-37.7623	2497.47			-38.9186	1.79316	0.115823			304.459	0.656753	0.775801
			-37.0351	6.43266	174.936	1022.71	-37.758	2497.46			-38.7547	4.35752	0.115498			308.236	0.670092	0.786719
			-37.0181	6.42844	174.895	1022.78	-37.7537	2497.46			-38.5956	11.0151	0.114735			312.013	0.683317	0.797617
			-37.0009	6.42419	174.854	1022.84	-37.7494	2497.46			-38.4577	25.6463	0.113186			315.79	0.696433	0.808499
			-36.9835	6.4199	174.813	1022.9	-37.745	2497.46			-38.3583	48.5602	0.110964			319.567	0.709435	0.819371
			-36.9659	6.41558	174.771	1022.97	-37.7406	2497.46			-38.2804	82.2612	0.108017			323.344	0.722322	0.830237
			-36.9483	6.41122	174.728	1023.03	-37.7362	2497.45			-38.2246	122.732	0.10487			327.121	0.73509	0.8411
			-36.9305	6.40684	174.685	1023.1	-37.7317	2497.45			-38.184	167.084	0.10181			330.898	0.747754	0.851976
			-36.9125	6.40241	174.642	1023.17	-37.7272	2497.45			-38.1502	219.283	0.0986165			334.675	0.76033	0.862875
			-36.8944	6.39796	174.598	1023.23	-37.7226	2497.45			-38.122	278.798	0.0954026			338.452	0.772797	0.873801
			-36.8762	6.39347	174.554	1023.3	-37.718	2497.44			-38.0985	344.646	0.0922672			342.229	0.785181	0.884772
			-36.8577	6.38894	174.509	1023.36	-37.7134	2497.44			-38.0789	415.472	0.0892869			346.006	0.797488	0.895794
			-36.8392	6.38439	174.464	1023.43	-37.7087	2497.44			-38.0626	489.647	0.0865147			349.783	0.809725	0.906891
			-36.8205	6.3798	174.418	1023.5	-37.704	2497.43			-38.049	565.405	0.0839827			353.561	0.821905	0.918075
			-36.8016	6.37517	174.371	1023.57	-37.6992	2497.43			-38.0377	640.984	0.0817047			357.338	0.834033	0.929363
			-36.7826	6.37052	174.325	1023.63	-37.6944	2497.43			-38.0282	714.758	0.0796811			361.115	0.846154	0.940783
			-36.7635	6.36583	174.277	1023.7	-37.6896	2497.43			-38.0204	785.347	0.0779026			364.892	0.858246	0.952346
			-36.7442	6.36111	174.229	1023.76	-37.6848	2497.43			-38.0138	851.673	0.076353			368.669	0.870344	0.964087
			-36.7248	6.35636	174.181	1023.84	-37.6799	2497.42			-38.0083	912.984	0.075013			372.446	0.882574	0.976039
			-36.7052	6.35157	174.132	1023.9	-37.6749	2497.42			-38.0038	968.842	0.0738613			376.223	0.89798	0.988228
			-36.6854	6.34675	174.083	1023.97	-37.6699	2497.42			-38	nan	nan			380	1	1
			-36.6656	6.3419	174.033	1024.04	-37.6649	2497.42
			-36.6456	6.33702	173.983	1024.11	-37.6599	2497.41
			-36.6254	6.3321	173.932	1024.18	-37.6548	2497.41
			-36.6051	6.32715	173.881	1024.25	-37.6496	2497.41
			-36.5846	6.32217	173.829	1024.32	-37.6445	2497.41
			-36.564	6.31715	173.776	1024.39	-37.6393	2497.4
			-36.5433	6.31211	173.723	1024.46	-37.6341	2497.4
			-36.5224	6.30704	173.67	1024.53	-37.6288	2497.4
			-36.5013	6.30192	173.616	1024.6	-37.6235	2497.4
			-36.4801	6.29679	173.561	1024.67	-37.6181	2497.39
			-36.4588	6.29162	173.506	1024.74	-37.6127	2497.39
			-36.4373	6.28641	173.45	1024.81	-37.6073	2497.39
			-36.4157	6.28118	173.394	1024.88	-37.6018	2497.39
			-36.3939	6.27591	173.337	1024.95	-37.5963	2497.39
			-36.372	6.27062	173.28	1025.03	-37.5908	2497.38
			-36.3499	6.26529	173.222	1025.1	-37.5852	2497.38
			-36.3277	6.25993	173.164	1025.17	-37.5796	2497.38
			-36.3054	6.25454	173.105	1025.24	-37.5739	2497.38
			-36.2829	6.24912	173.045	1025.31	-37.5683	2497.38
			-36.2602	6.24367	172.985	1025.38	-37.5625	2497.37
			-36.2374	6.23819	172.924	1025.45	-37.5568	2497.37
			-36.2145	6.23268	172.863	1025.52	-37.551	2497.37
			-36.1914	6.22714	172.801	1025.6	-37.5451	2497.37
			-36.1682	6.22156	172.738	1025.67	-37.5393	2497.37
			-36.1448	6.21596	172.675	1025.74	-37.5334	2497.36
			-36.1213	6.21033	172.612	1025.81	-37.5274	2497.36
			-36.0977	6.20466	172.547	1025.88	-37.5214	2497.36
			-36.0739	6.19897	172.482	1025.95	-37.5154	2497.36
			-36.0499	6.19325	172.417	1026.03	-37.5093	2497.35
			-36.0258	6.1875	172.351	1026.1	-37.5032	2497.35
			-36.0016	6.18172	172.284	1026.17	-37.4971	2497.35
			-35.9773	6.17591	172.217	1026.24	-37.4909	2497.35
			-35.9527	6.17007	172.149	1026.31	-37.4847	2497.35
			-35.928	6.1642	172.08	1026.38	-37.4785	2497.34
			-35.9033	6.15831	172.011	1026.45	-37.4721	2497.34
			-35.8783	6.15238	171.941	1026.52	-37.4658	2497.34
			-35.8532	6.14642	171.871	1026.59	-37.4594	2497.34
			-35.828	6.14044	171.8	1026.66	-37.4531	2497.34
			-35.8026	6.13442	171.728	1026.73	-37.4466	2497.33
			-35.7771	6.12839	171.655	1026.8	-37.4401	2497.33
			-35.7514	6.12232	171.582	1026.87	-37.4336	2497.33
			-35.7256	6.11622	171.509	1026.94	-37.4271	2497.32
			-35.6997	6.11009	171.434	1027.01	-37.4205	2497.33
			-35.6736	6.10394	171.359	1027.08	-37.4138	2497.33
			-35.6473	6.09776	171.284	1027.15	-37.4072	2497.32
			-35.621	6.09155	171.207	1027.22	-37.4005	2497.32
			-35.5944	6.08531	171.13	1027.29	-37.3938	2497.32
			-35.5678	6.07904	171.053	1027.36	-37.387	2497.32
			-35.541	6.07275	170.974	1027.42	-37.3802	2497.32
			-35.514	6.06644	170.895	1027.49	-37.3733	2497.32
			-35.4869	6.06009	170.815	1027.56	-37.3665	2497.32
			-35.4597	6.05372	170.735	1027.63	-37.3595	2497.31
			-35.4323	6.04732	170.654	1027.69	-37.3526	2497.31
			-35.4048	6.04088	170.572	1027.76	-37.3456	2497.31
			-35.3772	6.03443	170.489	1027.83	-37.3385	2497.31
			-35.3494	6.02795	170.406	1027.89	-37.3315	2497.31
			-35.3214	6.02144	170.322	1027.96	-37.3244	2497.31
			-35.2934	6.01491	170.237	1028.02	-37.3172	2497.3
			-35.2651	6.00835	170.152	1028.08	-37.31	2497.3
			-35.2368	6.00176	170.065	1028.15	-37.3028	2497.3
			-35.2083	5.99515	169.979	1028.21	-37.2955	2497.3
			-35.1796	5.98851	169.891	1028.27	-37.2882	2497.3
			-35.1508	5.98185	169.803	1028.34	-37.2809	2497.3
			-35.122	5.97516	169.714	1028.4	-37.2735	2497.3
			-35.0929	5.96845	169.624	1028.46	-37.2661	2497.3
			-35.0637	5.96171	169.533	1028.52	-37.2587	2497.3
			-35.0343	5.95494	169.442	1028.58	-37.2512	2497.29
			-35.0048	5.94815	169.35	1028.64	-37.2437	2497.29
			-34.9752	5.94133	169.257	1028.7	-37.2361	2497.29
			-34.9455	5.9345	169.163	1028.76	-37.2285	2497.29
			-34.9156	5.92763	169.069	1028.82	-37.2209	2497.29
			-34.8855	5.92074	168.973	1028.88	-37.2132	2497.29
			-34.8553	5.91383	168.877	1028.93	-37.2055	2497.29
			-34.825	5.90689	168.78	1028.99	-37.1978	2497.29
			-34.7945	5.89992	168.683	1029.04	-37.19	2497.29
			-34.764	5.89294	168.585	1029.1	-37.1822	2497.29
			-34.7333	5.88593	168.486	1029.15	-37.1743	2497.28
			-34.7024	5.87889	168.386	1029.21	-37.1664	2497.28
			-34.6714	5.87184	168.285	1029.26	-37.1585	2497.28
			-34.6402	5.86476	168.183	1029.31	-37.1505	2497.28
			-34.6089	5.85765	168.081	1029.36	-37.1425	2497.28
			-34.5775	5.85052	167.978	1029.41	-37.1345	2497.28
			-34.5459	5.84337	167.874	1029.46	-37.1264	2497.28
			-34.5142	5.83619	167.769	1029.5	-37.1183	2497.29
			-34.4824	5.829	167.663	1029.55	-37.1102	2497.28
			-34.4504	5.82178	167.556	1029.6	-37.102	2497.28
			-34.4183	5.81453	167.449	1029.65	-37.0937	2497.28
			-34.386	5.80727	167.341	1029.69	-37.0855	2497.28
			-34.3536	5.79998	167.232	1029.73	-37.0772	2497.28
			-34.3211	5.79267	167.122	1029.78	-37.0688	2497.28
			-34.2884	5.78534	167.011	1029.82	-37.0605	2497.28
			-34.2556	5.77799	166.899	1029.86	-37.0521	2497.28
			-34.2227	5.77061	166.787	1029.9	-37.0436	2497.28
			-34.1896	5.76321	166.673	1029.94	-37.0351	2497.28
			-34.1564	5.75579	166.559	1029.97	-37.0266	2497.28
			-34.123	5.74835	166.444	1030.01	-37.0181	2497.28
			-34.0896	5.74089	166.328	1030.05	-37.0095	2497.28
			-34.0559	5.73341	166.21	1030.08	-37.0008	2497.28
			-34.0222	5.7259	166.093	1030.11	-36.9922	2497.28
			-33.9883	5.71838	165.974	1030.14	-36.9835	2497.28
			-33.9543	5.71083	165.854	1030.18	-36.9747	2497.28
			-33.9201	5.70326	165.734	1030.21	-36.9659	2497.28
			-33.8858	5.69568	165.612	1030.23	-36.9571	2497.28
			-33.8513	5.68807	165.49	1030.26	-36.9483	2497.28
			-33.8168	5.68044	165.366	1030.29	-36.9394	2497.28
			-33.7821	5.6728	165.242	1030.31	-36.9305	2497.28
			-33.7472	5.66513	165.117	1030.34	-36.9215	2497.29
			-33.7122	5.65744	164.991	1030.36	-36.9125	2497.29
			-33.6772	5.64973	164.863	1030.38	-36.9035	2497.29
			-33.6419	5.64201	164.735	1030.4	-36.8944	2497.29
			-33.6065	5.63426	164.606	1030.41	-36.8853	2497.29
			-33.571	5.6265	164.476	1030.43	-36.8761	2497.29
			-33.5353	5.61871	164.345	1030.44	-36.867	2497.29
			-33.4996	5.61091	164.214	1030.46	-36.8577	2497.29
			-33.4637	5.60309	164.081	1030.47	-36.8484	2497.3
			-33.4276	5.59525	163.947	1030.48	-36.8392	2497.3
			-33.3914	5.58739	163.812	1030.49	-36.8298	2497.3
			-33.3551	5.57951	163.676	1030.49	-36.8205	2497.3
			-33.3187	5.57162	163.539	1030.5	-36.8111	2497.3
			-33.2821	5.5637	163.401	1030.51	-36.8016	2497.3
			-33.2454	5.55577	163.262	1030.5	-36.7921	2497.3
			-33.2085	5.54783	163.123	1030.5	-36.7826	2497.31
			-33.1715	5.53986	162.982	1030.5	-36.7731	2497.31
			-33.1344	5.53188	162.84	1030.5	-36.7635	2497.31
			-33.0972	5.52388	162.697	1030.49	-36.7539	2497.31
			-33.0598	5.51585	162.553	1030.48	-36.7442	2497.31
			-33.0223	5.50782	162.408	1030.48	-36.7345	2497.32
			-32.9846	5.49977	162.262	1030.47	-36.7248	2497.32
			-32.9469	5.4917	162.115	1030.45	-36.715	2497.32
			-32.9089	5.48361	161.967	1030.44	-36.7052	2497.32
			-32.8709	5.47551	161.818	1030.42	-36.6953	2497.32
			-32.8328	5.46739	161.668	1030.41	-36.6854	2497.33
			-32.7945	5.45926	161.516	1030.38	-36.6755	2497.33
			-32.756	5.45111	161.364	1030.36	-36.6656	2497.33
			-32.7175	5.44294	161.211	1030.34	-36.6556	2497.34
			-32.6788	5.43476	161.056	1030.31	-36.6456	2497.34
			-32.6399	5.42656	160.901	1030.28	-36.6355	2497.34
			-32.601	5.41835	160.744	1030.25	-36.6254	2497.34
			-32.5619	5.41012	160.586	1030.21	-36.6152	2497.34
			-32.5227	5.40188	160.427	1030.18	-36.6051	2497.35
			-32.4834	5.39361	160.268	1030.14	-36.5948	2497.35
			-32.4439	5.38534	160.107	1030.1	-36.5846	2497.35
			-32.4043	5.37706	159.944	1030.06	-36.5743	2497.36
			-32.3646	5.36875	159.781	1030.02	-36.564	2497.36
			-32.3247	5.36044	159.617	1029.97	-36.5536	2497.36
			-32.2847	5.3521	159.451	1029.91	-36.5432	2497.37
			-32.2446	5.34376	159.285	1029.87	-36.5328	2497.37
			-32.2044	5.3354	159.117	1029.81	-36.5224	2497.37
			-32.164	5.32703	158.948	1029.75	-36.5118	2497.38
			-32.1235	5.31864	158.778	1029.69	-36.5013	2497.38
			-32.0828	5.31024	158.607	1029.63	-36.4907	2497.38
			-32.0421	5.30183	158.434	1029.56	-36.4801	2497.39
			-32.0012	5.2934	158.261	1029.49	-36.4695	2497.39
			-31.9602	5.28496	158.086	1029.42	-36.4588	2497.39
			-31.919	5.27651	157.911	1029.35	-36.448	2497.4
			-31.8777	5.26804	157.734	1029.28	-36.4373	2497.41
			-31.8364	5.25956	157.555	1029.2	-36.4265	2497.41
			-31.7948	5.25107	157.376	1029.12	-36.4157	2497.41
			-31.7532	5.24257	157.196	1029.03	-36.4048	2497.42
			-31.7114	5.23405	157.014	1028.94	-36.3939	2497.42
			-31.6695	5.22553	156.831	1028.85	-36.3829	2497.42
			-31.6274	5.21699	156.647	1028.76	-36.372	2497.43
			-31.5853	5.20844	156.462	1028.66	-36.361	2497.43
			-31.543	5.19987	156.275	1028.56	-36.3499	2497.44
			-31.5006	5.1913	156.088	1028.46	-36.3388	2497.44
			-31.4581	5.18272	155.899	1028.35	-36.3277	2497.45
			-31.4154	5.17412	155.708	1028.24	-36.3166	2497.45
			-31.3726	5.16551	155.517	1028.14	-36.3054	2497.46
			-31.3297	5.1569	155.325	1028.02	-36.2941	2497.46
			-31.2867	5.14827	155.131	1027.9	-36.2829	2497.47
			-31.2435	5.13963	154.936	1027.78	-36.2716	2497.47
			-31.2002	5.13098	154.739	1027.65	-36.2602	2497.48
			-31.1568	5.12232	154.542	1027.52	-36.2488	2497.48
			-31.1133	5.11365	154.343	1027.39	-36.2374	2497.49
			-31.0696	5.10497	154.143	1027.25	-36.226	2497.49
			-31.0258	5.09629	153.941	1027.11	-36.2145	2497.5
			-30.9819	5.08759	153.739	1026.97	-36.203	2497.5
			-30.9379	5.07888	153.535	1026.82	-36.1914	2497.51
			-30.8937	5.07016	153.33	1026.67	-36.1798	2497.52
			-30.8494	5.06144	153.123	1026.52	-36.1682	2497.53
			-30.805	5.0527	152.916	1026.36	-36.1565	2497.53
			-30.7605	5.04396	152.707	1026.2	-36.1448	2497.53
			-30.7158	5.03521	152.496	1026.03	-36.1331	2497.54
			-30.6711	5.02645	152.285	1025.86	-36.1213	2497.55
			-30.6262	5.01768	152.072	1025.69	-36.1095	2497.55
			-30.5811	5.0089	151.858	1025.51	-36.0977	2497.56
			-30.536	5.00012	151.643	1025.33	-36.0858	2497.56
			-30.4907	4.99132	151.426	1025.14	-36.0739	2497.57
			-30.4454	4.98252	151.208	1024.95	-36.0619	2497.58
			-30.3998	4.97371	150.988	1024.76	-36.0499	2497.58
			-30.3542	4.9649	150.768	1024.56	-36.0379	2497.59
			-30.3085	4.95607	150.545	1024.36	-36.0258	2497.6
			-30.2626	4.94724	150.322	1024.15	-36.0137	2497.6
			-30.2167	4.93841	150.097	1023.94	-36.0016	2497.61
			-30.1705	4.92956	149.871	1023.73	-35.9894	2497.62
			-30.1243	4.92071	149.644	1023.51	-35.9772	2497.62
			-30.078	4.91186	149.415	1023.28	-35.965	2497.63
			-30.0315	4.90299	149.185	1023.05	-35.9527	2497.64
			-29.9849	4.89412	148.954	1022.82	-35.9404	2497.64
			-29.9382	4.88525	148.721	1022.58	-35.928	2497.65
			-29.8913	4.87637	148.487	1022.34	-35.9157	2497.66
			-29.8444	4.86748	148.251	1022.09	-35.9032	2497.67
			-29.7973	4.85859	148.014	1021.84	-35.8908	2497.68
			-29.7501	4.84969	147.776	1021.58	-35.8783	2497.68
			-29.7028	4.84079	147.536	1021.32	-35.8658	2497.69
			-29.6554	4.83188	147.295	1021.05	-35.8532	2497.7
			-29.6079	4.82296	147.053	1020.78	-35.8406	2497.71
			-29.5602	4.81405	146.809	1020.5	-35.828	2497.71
			-29.5124	4.80512	146.564	1020.22	-35.8153	2497.72
			-29.4645	4.79619	146.317	1019.93	-35.8026	2497.73
			-29.4165	4.78726	146.069	1019.64	-35.7898	2497.74
			-29.3684	4.77833	145.82	1019.34	-35.7771	2497.75
			-29.3201	4.76939	145.569	1019.03	-35.7643	2497.75
			-29.2717	4.76044	145.317	1018.72	-35.7514	2497.76
			-29.2233	4.7515	145.064	1018.41	-35.7385	2497.77
			-29.1747	4.74254	144.809	1018.09	-35.7256	2497.78
			-29.1259	4.73359	144.552	1017.76	-35.7126	2497.79
			-29.0771	4.72463	144.294	1017.43	-35.6996	2497.8
			-29.0282	4.71567	144.035	1017.09	-35.6866	2497.81
			-28.9791	4.70671	143.774	1016.75	-35.6736	2497.82
			-28.9299	4.69774	143.512	1016.4	-35.6605	2497.82
			-28.8806	4.68877	143.249	1016.05	-35.6473	2497.83
			-28.8312	4.6798	142.984	1015.69	-35.6342	2497.84
			-28.7817	4.67082	142.718	1015.32	-35.6209	2497.85
			-28.732	4.66185	142.45	1014.95	-35.6077	2497.86
			-28.6823	4.65287	142.181	1014.57	-35.5944	2497.87
			-28.6324	4.64389	141.91	1014.18	-35.5811	2497.88
			-28.5824	4.63491	141.638	1013.79	-35.5678	2497.89
			-28.5323	4.62592	141.365	1013.4	-35.5544	2497.9
			-28.4821	4.61694	141.09	1012.99	-35.5409	2497.91
			-28.4318	4.60795	140.813	1012.59	-35.5275	2497.92
			-28.3813	4.59896	140.536	1012.17	-35.514	2497.93
			-28.3308	4.58997	140.256	1011.75	-35.5005	2497.93
			-28.2801	4.58099	139.976	1011.32	-35.4869	2497.95
			-28.2293	4.572	139.693	1010.88	-35.4733	2497.95
			-28.1784	4.563	139.41	1010.44	-35.4597	2497.97
			-28.1274	4.55401	139.125	1009.99	-35.446	2497.98
			-28.0763	4.54502	138.838	1009.53	-35.4323	2497.99
			-28.0251	4.53603	138.55	1009.07	-35.4186	2497.99
			-27.9737	4.52704	138.261	1008.6	-35.4048	2498.01
			-27.9223	4.51805	137.97	1008.12	-35.391	2498.02
			-27.8707	4.50906	137.677	1007.63	-35.3772	2498.03
			-27.819	4.50007	137.383	1007.14	-35.3633	2498.04
			-27.7672	4.49108	137.088	1006.64	-35.3493	2498.05
			-27.7153	4.48209	136.791	1006.14	-35.3354	2498.06
			-27.6634	4.4731	136.493	1005.62	-35.3214	2498.07
			-27.6112	4.46411	136.193	1005.1	-35.3074	2498.08
			-27.559	4.45512	135.892	1004.57	-35.2933	2498.09
			-27.5066	4.44614	135.589	1004.04	-35.2792	2498.1
			-27.4542	4.43716	135.286	1003.49	-35.2651	2498.11
			-27.4016	4.42818	134.98	1002.94	-35.251	2498.12
			-27.349	4.4192	134.673	1002.38	-35.2368	2498.13
			-27.2962	4.41022	134.364	1001.82	-35.2225	2498.14
			-27.2433	4.40124	134.054	1001.24	-35.2083	2498.15
			-27.1903	4.39227	133.743	1000.66	-35.194	2498.16
			-27.1372	4.3833	133.43	1000.07	-35.1796	2498.18
			-27.084	4.37433	133.116	999.466	-35.1653	2498.19
			-27.0307	4.36537	132.8	998.858	-35.1508	2498.2
			-26.9772	4.3564	132.483	998.242	-35.1364	2498.21
			-26.9237	4.34744	132.164	997.618	-35.1219	2498.22
			-26.8701	4.33849	131.844	996.986	-35.1074	2498.23
			-26.8163	4.32954	131.522	996.344	-35.0929	2498.24
			-26.7625	4.32059	131.199	995.694	-35.0783	2498.25
			-26.7085	4.31164	130.874	995.037	-35.0637	2498.26
			-26.6544	4.3027	130.548	994.368	-35.049	2498.28
			-26.6002	4.29376	130.221	993.692	-35.0343	2498.29
			-26.5459	4.28483	129.892	993.008	-35.0196	2498.3
			-26.4915	4.2759	129.561	992.313	-35.0048	2498.31
			-26.4371	4.26697	129.229	991.611	-34.9901	2498.32
			-26.3824	4.25805	128.896	990.9	-34.9752	2498.34
			-26.3277	4.24913	128.561	990.177	-34.9603	2498.35
			-26.2729	4.24022	128.225	989.447	-34.9454	2498.36
			-26.218	4.23131	127.887	988.708	-34.9305	2498.37
			-26.163	4.22241	127.548	987.957	-34.9155	2498.38
			-26.1079	4.21352	127.207	987.198	-34.9006	2498.39
			-26.0526	4.20462	126.865	986.43	-34.8855	2498.41
			-25.9973	4.19574	126.522	985.651	-34.8704	2498.42
			-25.9418	4.18686	126.177	984.863	-34.8553	2498.43
			-25.8863	4.17798	125.831	984.067	-34.8402	2498.44
			-25.8307	4.16911	125.483	983.258	-34.825	2498.45
			-25.7749	4.16025	125.133	982.44	-34.8098	2498.47
			-25.719	4.15139	124.783	981.612	-34.7945	2498.48
			-25.6631	4.14254	124.431	980.775	-34.7793	2498.49
			-25.607	4.1337	124.077	979.926	-34.764	2498.5
			-25.5509	4.12486	123.722	979.065	-34.7486	2498.51
			-25.4946	4.11603	123.366	978.198	-34.7332	2498.53
			-25.4382	4.10721	123.008	977.32	-34.7178	2498.54
			-25.3818	4.09839	122.649	976.431	-34.7024	2498.55
			-25.3252	4.08958	122.289	975.529	-34.6869	2498.56
			-25.2685	4.08078	121.927	974.618	-34.6714	2498.57
			-25.2118	4.07199	121.564	973.697	-34.6558	2498.59
			-25.1549	4.0632	121.199	972.763	-34.6402	2498.6
			-25.0979	4.05442	120.833	971.818	-34.6246	2498.61
			-25.0409	4.04565	120.466	970.865	-34.6089	2498.62
			-24.9837	4.03688	120.097	969.897	-34.5932	2498.64
			-24.9264	4.02813	119.727	968.919	-34.5775	2498.65
			-24.869	4.01938	119.355	967.932	-34.5617	2498.66
			-24.8116	4.01064	118.982	966.93	-34.5459	2498.67
			-24.754	4.00191	118.608	965.918	-34.5301	2498.69
			-24.6964	3.99319	118.232	964.896	-34.5142	2498.7
			-24.6386	3.98448	117.855	963.86	-34.4983	2498.71
			-24.5807	3.97578	117.477	962.813	-34.4824	2498.72
			-24.5227	3.96708	117.098	961.755	-34.4664	2498.74
			-24.4647	3.9584	116.717	960.683	-34.4504	2498.75
			-24.4065	3.94972	116.334	959.601	-34.4343	2498.76
			-24.3483	3.94105	115.951	958.506	-34.4183	2498.77
			-24.2899	3.9324	115.566	957.398	-34.4022	2498.78
			-24.2315	3.92375	115.18	956.279	-34.386	2498.8
			-24.1729	3.91511	114.793	955.147	-34.3698	2498.81
			-24.1143	3.90648	114.404	954.002	-34.3536	2498.82
			-24.0555	3.89787	114.014	952.845	-34.3374	2498.83
			-23.9967	3.88926	113.623	951.676	-34.3211	2498.84
			-23.9378	3.88066	113.23	950.493	-34.3048	2498.86
			-23.8787	3.87208	112.837	949.298	-34.2884	2498.87
			-23.8196	3.8635	112.442	948.09	-34.272	2498.88
			-23.7604	3.85494	112.045	946.869	-34.2556	2498.89
			-23.7011	3.84639	111.648	945.634	-34.2392	2498.91
			-23.6417	3.83784	111.249	944.387	-34.2227	2498.92
			-23.5822	3.82931	110.85	943.126	-34.2062	2498.93
			-23.5226	3.82079	110.448	941.852	-34.1896	2498.94
			-23.4629	3.81228	110.046	940.565	-34.173	2498.95
			-23.4031	3.80379	109.643	939.263	-34.1564	2498.97
			-23.3432	3.7953	109.238	937.948	-34.1397	2498.98
			-23.2832	3.78683	108.833	936.62	-34.123	2498.99
			-23.2232	3.77837	108.426	935.276	-34.1063	2499
			-23.163	3.76992	108.018	933.92	-34.0895	2499.01
			-23.1028	3.76148	107.609	932.551	-34.0727	2499.03
			-23.0424	3.75306	107.198	931.164	-34.0559	2499.04
			-22.982	3.74464	106.787	929.765	-34.0391	2499.05
			-22.9215	3.73625	106.374	928.353	-34.0222	2499.06
			-22.8609	3.72786	105.961	926.923	-34.0052	2499.07
			-22.8002	3.71949	105.546	925.482	-33.9883	2499.08
			-22.7394	3.71113	105.13	924.028	-33.9713	2499.09
			-22.6785	3.70278	104.713	922.553	-33.9543	2499.11
			-22.6175	3.69444	104.296	921.065	-33.9372	2499.11
			-22.5564	3.68612	103.877	919.565	-33.9201	2499.12
			-22.4952	3.67781	103.457	918.048	-33.903	2499.14
			-22.434	3.66952	103.036	916.516	-33.8858	2499.15
			-22.3727	3.66124	102.614	914.97	-33.8686	2499.16
			-22.3112	3.65297	102.191	913.408	-33.8513	2499.17
			-22.2497	3.64472	101.767	911.831	-33.8341	2499.18
			-22.1881	3.63648	101.343	910.238	-33.8168	2499.2
			-22.1264	3.62826	100.917	908.63	-33.7994	2499.2
			-22.0646	3.62005	100.49	907.006	-33.7821	2499.21
			-22.0028	3.61185	100.062	905.367	-33.7647	2499.23
			-21.9408	3.60367	99.6339	903.711	-33.7472	2499.24
			-21.8788	3.59551	99.2045	902.04	-33.7298	2499.24
			-21.8166	3.58736	98.7743	900.352	-33.7122	2499.26
			-21.7544	3.57922	98.3431	898.649	-33.6947	2499.26
			-21.6921	3.5711	97.9111	896.93	-33.6771	2499.28
			-21.6297	3.56299	97.4783	895.195	-33.6595	2499.29
			-21.5672	3.5549	97.0445	893.441	-33.6419	2499.29
			-21.5047	3.54683	96.6101	891.673	-33.6242	2499.3
			-21.442	3.53877	96.1749	889.889	-33.6065	2499.31
			-21.3793	3.53072	95.7387	888.085	-33.5888	2499.32
			-21.3164	3.5227	95.3019	886.267	-33.571	2499.33
			-21.2535	3.51468	94.8644	884.433	-33.5532	2499.34
			-21.1905	3.50669	94.426	882.579	-33.5353	2499.35
			-21.1274	3.49871	93.987	880.709	-33.5175	2499.36
			-21.0643	3.49074	93.5473	878.823	-33.4996	2499.36
			-21.001	3.48279	93.1068	876.919	-33.4816	2499.38
			-20.9377	3.47486	92.6657	874.997	-33.4636	2499.38
			-20.8743	3.46695	92.224	873.06	-33.4456	2499.39
			-20.8108	3.45905	91.7815	871.103	-33.4276	2499.4
			-20.7472	3.45117	91.3385	869.13	-33.4095	2499.41
			-20.6836	3.44331	90.895	867.139	-33.3914	2499.42
			-20.6198	3.43546	90.4507	865.131	-33.3733	2499.42
			-20.5559	3.42763	90.0059	863.105	-33.3551	2499.43
			-20.492	3.41982	89.5607	861.061	-33.3369	2499.44
			-20.428	3.41202	89.1147	858.998	-33.3187	2499.45
			-20.364	3.40424	88.6683	856.918	-33.3004	2499.45
			-20.2998	3.39648	88.2215	854.82	-33.2821	2499.46
			-20.2356	3.38874	87.774	852.702	-33.2637	2499.47
			-20.1712	3.38101	87.3261	850.567	-33.2454	2499.47
			-20.1069	3.37331	86.8779	848.415	-33.2269	2499.48
			-20.0424	3.36562	86.4291	846.242	-33.2085	2499.49
			-19.9778	3.35795	85.98	844.052	-33.19	2499.49
			-19.9132	3.3503	85.5306	841.844	-33.1715	2499.5
			-19.8485	3.34266	85.0805	839.616	-33.153	2499.5
			-19.7836	3.33505	84.6303	837.37	-33.1344	2499.51
			-19.7188	3.32745	84.1798	835.105	-33.1158	2499.51
			-19.6538	3.31987	83.7287	832.82	-33.0972	2499.52
			-19.5888	3.31231	83.2775	830.517	-33.0785	2499.52
			-19.5237	3.30477	82.8261	828.196	-33.0598	2499.53
			-19.4585	3.29725	82.3742	825.854	-33.041	2499.53
			-19.3932	3.28974	81.9222	823.494	-33.0223	2499.53
			-19.3279	3.28226	81.4701	821.115	-33.0035	2499.54
			-19.2624	3.2748	81.0175	818.715	-32.9846	2499.54
			-19.1969	3.26735	80.5649	816.297	-32.9658	2499.55
			-19.1314	3.25993	80.1123	813.861	-32.9469	2499.55
			-19.0657	3.25252	79.6592	811.402	-32.9279	2499.55
			-19	3.24513	79.2062	808.925	-32.9089	2499.55
			-18.9342	3.23777	78.7532	806.431	-32.8899	2499.56
			-18.8683	3.23042	78.2998	803.913	-32.8709	2499.56
			-18.8023	3.22309	77.8465	801.376	-32.8518	2499.56
			-18.7363	3.21579	77.3933	798.822	-32.8328	2499.57
			-18.6702	3.2085	76.9399	796.245	-32.8136	2499.57
			-18.604	3.20124	76.4865	793.65	-32.7945	2499.57
			-18.5378	3.19399	76.0333	791.036	-32.7753	2499.57
			-18.4714	3.18676	75.5799	788.399	-32.756	2499.57
			-18.405	3.17956	75.1267	785.743	-32.7368	2499.57
			-18.3386	3.17238	74.6737	783.068	-32.7175	2499.57
			-18.272	3.16521	74.2206	780.372	-32.6981	2499.57
			-18.2054	3.15807	73.7677	777.655	-32.6788	2499.57
			-18.1387	3.15095	73.315	774.919	-32.6594	2499.57
			-18.0719	3.14385	72.8623	772.162	-32.6399	2499.56
			-18.0051	3.13677	72.41	769.386	-32.6205	2499.56
			-17.9382	3.12972	71.9579	766.591	-32.601	2499.56
			-17.8712	3.12268	71.5058	763.771	-32.5815	2499.56
			-17.8041	3.11566	71.0542	760.933	-32.5619	2499.56
			-17.737	3.10867	70.6029	758.076	-32.5423	2499.55
			-17.6698	3.1017	70.1517	755.195	-32.5227	2499.55
			-17.6025	3.09475	69.7009	752.295	-32.503	2499.55
			-17.5352	3.08782	69.2506	749.376	-32.4834	2499.54
			-17.4678	3.08092	68.8004	746.435	-32.4636	2499.54
			-17.4003	3.07403	68.3507	743.474	-32.4439	2499.53
			-17.3328	3.06717	67.9016	740.493	-32.4241	2499.53
			-17.2651	3.06033	67.4527	737.49	-32.4043	2499.52
			-17.1975	3.05351	67.0043	734.468	-32.3844	2499.52
			-17.1297	3.04672	66.5566	731.426	-32.3646	2499.51
			-17.0619	3.03995	66.109	728.361	-32.3447	2499.51
			-16.994	3.0332	65.6622	725.277	-32.3247	2499.5
			-16.926	3.02647	65.216	722.173	-32.3047	2499.49
			-16.858	3.01976	64.7701	719.046	-32.2847	2499.49
			-16.7899	3.01308	64.325	715.9	-32.2647	2499.48
			-16.7218	3.00643	63.8806	712.734	-32.2446	2499.47
			-16.6535	2.99979	63.4365	709.546	-32.2245	2499.46
			-16.5852	2.99317	62.9932	706.339	-32.2044	2499.45
			-16.5169	2.98659	62.5508	703.113	-32.1842	2499.44
			-16.4485	2.98002	62.1088	699.862	-32.164	2499.43
			-16.3799	2.97348	61.6676	696.593	-32.1437	2499.42
			-16.3114	2.96696	61.2274	693.306	-32.1235	2499.41
			-16.2428	2.96046	60.7875	689.995	-32.1032	2499.4
			-16.1741	2.95399	60.3487	686.664	-32.0828	2499.39
			-16.1054	2.94754	59.9108	683.316	-32.0625	2499.38
			-16.0365	2.94111	59.4734	679.944	-32.0421	2499.36
			-15.9676	2.93471	59.0371	676.554	-32.0217	2499.35
			-15.8987	2.92834	58.6017	673.145	-32.0012	2499.33
			-15.8297	2.92198	58.167	669.713	-31.9807	2499.32
			-15.7606	2.91565	57.7334	666.263	-31.9602	2499.31
			-15.6915	2.90935	57.3008	662.794	-31.9396	2499.29
			-15.6223	2.90306	56.8689	659.302	-31.919	2499.28
			-15.553	2.89681	56.4381	655.793	-31.8984	2499.26
			-15.4837	2.89058	56.0085	652.265	-31.8777	2499.24
			-15.4143	2.88437	55.5797	648.715	-31.8571	2499.22
			-15.3449	2.87818	55.152	645.147	-31.8364	2499.21
			-15.2754	2.87203	54.7256	641.562	-31.8156	2499.19
			-15.2058	2.86589	54.2999	637.953	-31.7948	2499.17
			-15.1362	2.85978	53.8755	634.327	-31.774	2499.15
			-15.0665	2.8537	53.4524	630.685	-31.7532	2499.13
			-14.9967	2.84764	53.0302	627.019	-31.7323	2499.11
			-14.9269	2.8416	52.6093	623.337	-31.7114	2499.09
			-14.8571	2.8356	52.1897	619.638	-31.6904	2499.07
			-14.7871	2.82961	51.7711	615.917	-31.6695	2499.05
			-14.7172	2.82365	51.3539	612.18	-31.6485	2499.03
			-14.6471	2.81772	50.938	608.426	-31.6274	2499
			-14.577	2.81181	50.5232	604.651	-31.6064	2498.98
			-14.5068	2.80593	50.1098	600.86	-31.5853	2498.95
			-14.4367	2.80007	49.6979	597.052	-31.5642	2498.93
			-14.3664	2.79424	49.287	593.225	-31.543	2498.9
			-14.296	2.78843	48.8777	589.382	-31.5218	2498.88
			-14.2256	2.78266	48.4699	585.524	-31.5006	2498.85
			-14.1552	2.7769	48.0631	581.644	-31.4794	2498.82
			-14.0847	2.77117	47.658	577.751	-31.458	2498.8
			-14.0141	2.76547	47.2545	573.842	-31.4367	2498.77
			-13.9435	2.75979	46.852	569.914	-31.4154	2498.74
			-13.8728	2.75414	46.4513	565.972	-31.394	2498.71
			-13.8021	2.74852	46.0522	562.016	-31.3726	2498.68
			-13.7313	2.74292	45.6543	558.041	-31.3511	2498.64
			-13.6605	2.73735	45.2581	554.052	-31.3297	2498.61
			-13.5896	2.73181	44.8636	550.051	-31.3082	2498.58
			-13.5187	2.72628	44.4704	546.03	-31.2867	2498.55
			-13.4476	2.72079	44.0789	541.998	-31.2651	2498.51
			-13.3766	2.71533	43.6892	537.953	-31.2435	2498.48
			-13.3055	2.70989	43.3008	533.891	-31.2219	2498.44
			-13.2343	2.70447	42.9143	529.817	-31.2002	2498.41
			-13.1631	2.69909	42.5295	525.731	-31.1785	2498.37
			-13.0918	2.69373	42.1461	521.629	-31.1568	2498.33
			-13.0205	2.6884	41.7646	517.517	-31.135	2498.3
			-12.9492	2.68309	41.3849	513.394	-31.1133	2498.26
			-12.8777	2.67781	41.0067	509.255	-31.0914	2498.22
			-12.8062	2.67256	40.6303	505.107	-31.0696	2498.18
			-12.7348	2.66734	40.2559	500.95	-31.0477	2498.14
			-12.6632	2.66214	39.883	496.778	-31.0258	2498.09
			-12.5915	2.65697	39.512	492.597	-31.0039	2498.05
			-12.5199	2.65184	39.143	488.409	-30.9819	2498.01
			-12.4481	2.64672	38.7755	484.206	-30.9599	2497.96
			-12.3763	2.64163	38.41	479.997	-30.9379	2497.91
			-12.3046	2.63657	38.0465	475.781	-30.9158	2497.87
			-12.2326	2.63154	37.6846	471.552	-30.8937	2497.82
			-12.1607	2.62654	37.3247	467.317	-30.8716	2497.77
			-12.0888	2.62156	36.9669	463.077	-30.8494	2497.72
			-12.0167	2.61661	36.6107	458.825	-30.8272	2497.68
			-11.9447	2.61169	36.2566	454.569	-30.805	2497.62
			-11.8726	2.6068	35.9046	450.309	-30.7828	2497.57
			-11.8004	2.60193	35.5542	446.039	-30.7605	2497.52
			-11.7282	2.59709	35.2059	441.765	-30.7382	2497.47
			-11.6559	2.59229	34.8598	437.49	-30.7158	2497.41
			-11.5836	2.5875	34.5154	433.205	-30.6935	2497.36
			-11.5113	2.58275	34.1732	428.919	-30.6711	2497.3
			-11.4389	2.57803	33.8331	424.632	-30.6486	2497.25
			-11.3664	2.57333	33.4948	420.337	-30.6262	2497.19
			-11.2939	2.56866	33.1586	416.043	-30.6037	2497.13
			-11.2214	2.56402	32.8247	411.749	-30.5811	2497.07
			-11.1488	2.55941	32.4926	407.449	-30.5586	2497.01
			-11.0762	2.55483	32.1626	403.151	-30.536	2496.95
			-11.0035	2.55027	31.835	398.855	-30.5134	2496.89
			-10.9308	2.54575	31.5091	394.555	-30.4907	2496.82
			-10.858	2.54125	31.1855	390.259	-30.4681	2496.76
			-10.7853	2.53678	30.8641	385.965	-30.4454	2496.69
			-10.7124	2.53234	30.5446	381.671	-30.4226	2496.63
			-10.6395	2.52793	30.2274	377.381	-30.3998	2496.56
			-10.5667	2.52355	29.9125	373.097	-30.377	2496.49
			-10.4936	2.51919	29.5995	368.812	-30.3542	2496.42
			-10.4206	2.51487	29.2888	364.534	-30.3314	2496.35
			-10.3476	2.51058	28.9804	360.264	-30.3085	2496.28
			-10.2745	2.50631	28.6739	355.994	-30.2856	2496.2
			-10.2014	2.50207	28.3697	351.734	-30.2626	2496.13
			-10.1282	2.49787	28.068	347.483	-30.2396	2496.06
			-10.055	2.49368	27.7681	343.235	-30.2166	2495.98
			-9.98173	2.48953	27.4706	338.998	-30.1936	2495.9
			-9.90846	2.48542	27.1755	334.771	-30.1705	2495.82
			-9.83508	2.48132	26.8823	330.55	-30.1474	2495.74
			-9.76171	2.47726	26.5915	326.341	-30.1243	2495.66
			-9.68833	2.47323	26.3031	322.146	-30.1011	2495.58
			-9.61484	2.46922	26.0167	317.957	-30.078	2495.5
			-9.54134	2.46525	25.7326	313.783	-30.0547	2495.41
			-9.46785	2.46131	25.451	309.624	-30.0315	2495.33
			-9.39425	2.45739	25.1714	305.473	-30.0082	2495.24
			-9.32064	2.45351	24.8942	301.339	-29.9849	2495.16
			-9.24707	2.44966	24.6194	297.223	-29.9615	2495.07
			-9.17335	2.44583	24.3467	293.116	-29.9381	2494.98
			-9.09963	2.44203	24.0763	289.029	-29.9148	2494.88
			-9.02591	2.43827	23.8084	284.96	-29.8913	2494.79
			-8.95208	2.43453	23.5425	280.904	-29.8679	2494.7
			-8.87824	2.43083	23.2791	276.868	-29.8444	2494.6
			-8.80445	2.42715	23.0181	272.853	-29.8209	2494.51
			-8.7305	2.4235	22.7592	268.853	-29.7973	2494.41
			-8.65659	2.41989	22.5027	264.875	-29.7737	2494.31
			-8.58268	2.4163	22.2487	260.92	-29.7501	2494.21
			-8.50862	2.41275	21.9967	256.981	-29.7265	2494.11
			-8.43459	2.40922	21.7472	253.067	-29.7028	2494
			-8.36057	2.40573	21.5002	249.178	-29.6791	2493.9
			-8.28643	2.40226	21.2552	245.306	-29.6554	2493.79
			-8.21229	2.39882	21.0127	241.461	-29.6316	2493.69
			-8.13819	2.39542	20.7726	237.642	-29.6079	2493.58
			-8.06394	2.39204	20.5346	233.843	-29.584	2493.47
			-7.98973	2.3887	20.2991	230.072	-29.5602	2493.36
			-7.91551	2.38539	20.0661	226.329	-29.5363	2493.24
			-7.84115	2.3821	19.8351	222.608	-29.5124	2493.13
			-7.76682	2.37885	19.6066	218.917	-29.4885	2493.01
			-7.69253	2.37563	19.3806	215.256	-29.4645	2492.89
			-7.61809	2.37243	19.1567	211.618	-29.4405	2492.78
			-7.54368	2.36927	18.9352	208.012	-29.4165	2492.66
			-7.46928	2.36614	18.7163	204.437	-29.3924	2492.54
			-7.39476	2.36304	18.4994	200.887	-29.3684	2492.41
			-7.32024	2.35997	18.2849	197.37	-29.3442	2492.29
			-7.24576	2.35693	18.073	193.886	-29.3201	2492.16
			-7.17117	2.35392	17.8631	190.429	-29.2959	2492.03
			-7.09658	2.35095	17.6557	187.006	-29.2717	2491.91
			-7.02198	2.348	17.4508	183.618	-29.2475	2491.78
			-6.94731	2.34509	17.2479	180.257	-29.2233	2491.64
			-6.87264	2.3422	17.0476	176.933	-29.199	2491.51
			-6.79797	2.33935	16.8497	173.644	-29.1747	2491.37
			-6.72319	2.33652	16.6538	170.384	-29.1503	2491.23
			-6.64844	2.33373	16.4605	167.161	-29.1259	2491.09
			-6.5737	2.33097	16.2695	163.976	-29.1015	2490.95
			-6.49884	2.32824	16.0807	160.821	-29.0771	2490.81
			-6.42401	2.32554	15.8943	157.703	-29.0526	2490.67
			-6.34919	2.32287	15.7104	154.624	-29.0282	2490.52
			-6.27426	2.32023	15.5285	151.577	-29.0037	2490.38
			-6.19936	2.31763	15.3491	148.568	-28.9791	2490.23
			-6.12446	2.31506	15.1722	145.598	-28.9545	2490.08
			-6.04945	2.31251	14.9973	142.661	-28.9299	2489.92
			-5.97447	2.31	14.8248	139.764	-28.9053	2489.77
			-5.8995	2.30752	14.6548	136.906	-28.8806	2489.61
			-5.82441	2.30507	14.4868	134.082	-28.8559	2489.46
			-5.74936	2.30265	14.3213	131.299	-28.8312	2489.3
			-5.67431	2.30026	14.1581	128.555	-28.8065	2489.14
			-5.59919	2.29791	13.9971	125.847	-28.7817	2488.97
			-5.52406	2.29558	13.8385	123.178	-28.7569	2488.81
			-5.44897	2.29329	13.6822	120.551	-28.732	2488.64
			-5.37373	2.29103	13.5281	117.959	-28.7072	2488.47
			-5.29857	2.2888	13.3763	115.408	-28.6823	2488.3
			-5.2234	2.2866	13.2269	112.898	-28.6574	2488.13
			-5.14813	2.28443	13.0796	110.424	-28.6324	2487.95
			-5.07285	2.28229	12.9346	107.991	-28.6074	2487.78
			-4.99765	2.28019	12.792	105.6	-28.5824	2487.6
			-4.92229	2.27812	12.6515	103.245	-28.5574	2487.42
			-4.84698	2.27608	12.5134	100.931	-28.5323	2487.24
			-4.7717	2.27407	12.3776	98.6582	-28.5072	2487.05
			-4.69631	2.27209	12.2439	96.4223	-28.4821	2486.86
			-4.62091	2.27014	12.1125	94.2278	-28.4569	2486.68
			-4.5456	2.26823	11.9834	92.0746	-28.4318	2486.49
			-4.47013	2.26634	11.8564	89.9581	-28.4066	2486.29
			-4.3947	2.26449	11.7318	87.8829	-28.3813	2486.1
			-4.31931	2.26267	11.6095	85.8489	-28.3561	2485.91
			-4.2438	2.26088	11.4892	83.8517	-28.3308	2485.71
			-4.16833	2.25913	11.3712	81.8954	-28.3054	2485.5
			-4.0929	2.2574	11.2555	79.9801	-28.2801	2485.3
			-4.01732	2.25571	11.1419	78.1015	-28.2547	2485.1
			-3.94182	2.25405	11.0306	76.2636	-28.2293	2484.89
			-3.86631	2.25242	10.9216	74.4663	-28.2039	2484.68
			-3.79073	2.25082	10.8146	72.7055	-28.1784	2484.47
			-3.71515	2.24926	10.7099	70.985	-28.1529	2484.26
			-3.6396	2.24772	10.6075	69.3047	-28.1274	2484.04
			-3.56398	2.24622	10.5071	67.6607	-28.1019	2483.82
			-3.48836	2.24475	10.409	66.0564	-28.0763	2483.6
			-3.41278	2.24332	10.3131	64.4919	-28.0507	2483.38
			-3.33708	2.24191	10.2193	62.9633	-28.0251	2483.15
			-3.26143	2.24053	10.1277	61.4739	-27.9994	2482.93
			-3.18581	2.23919	10.0383	60.0237	-27.9737	2482.7
			-3.11007	2.23788	9.95102	58.6091	-27.948	2482.47
			-3.03438	2.2366	9.86594	57.2331	-27.9223	2482.23
			-2.95872	2.23536	9.78309	55.8956	-27.8965	2481.99
			-2.88295	2.23414	9.70227	54.5933	-27.8707	2481.76
			-2.80721	2.23296	9.62366	53.329	-27.8449	2481.51
			-2.73155	2.23181	9.54726	52.1026	-27.819	2481.27
			-2.65574	2.2307	9.47289	50.9109	-27.7932	2481.02
			-2.57997	2.22961	9.40072	49.7565	-27.7672	2480.78
			-2.50428	2.22856	9.33075	48.6394	-27.7413	2480.53
			-2.42843	2.22754	9.26281	47.5565	-27.7153	2480.27
			-2.35262	2.22655	9.19704	46.5103	-27.6893	2480.01
			-2.27688	2.22559	9.13346	45.5006	-27.6634	2479.76
			-2.20104	2.22466	9.07191	44.5248	-27.6373	2479.49
			-2.12519	2.22377	9.01252	43.5849	-27.6112	2479.23
			-2.04942	2.22291	8.9553	42.6809	-27.5851	2478.96
			-1.97353	2.22208	8.90011	41.8104	-27.559	2478.7
			-1.89768	2.22128	8.84708	40.9751	-27.5328	2478.42
			-1.82191	2.22052	8.7962	40.175	-27.5066	2478.14
			-1.74599	2.21979	8.74735	39.408	-27.4804	2477.87
			-1.67014	2.21909	8.70064	38.6756	-27.4542	2477.59
			-1.59429	2.21842	8.65607	37.9778	-27.4279	2477.31
			-1.51837	2.21778	8.61353	37.3126	-27.4016	2477.03
			-1.44248	2.21718	8.57313	36.6815	-27.3753	2476.74
			-1.36667	2.21661	8.53485	36.0845	-27.349	2476.45
			-1.29071	2.21607	8.49861	35.5197	-27.3226	2476.15
			-1.21478	2.21556	8.46448	34.9885	-27.2962	2475.86
			-1.13897	2.21509	8.43248	34.4907	-27.2697	2475.56
			-1.06297	2.21464	8.40252	34.0251	-27.2433	2475.26
			-0.987088	2.21423	8.37466	33.5924	-27.2168	2474.95
			-0.911202	2.21386	8.34891	33.1928	-27.1903	2474.64
			-0.83524	2.21351	8.32521	32.825	-27.1638	2474.33
			-0.759316	2.21319	8.30361	32.4898	-27.1372	2474.02
			-0.68343	2.21291	8.2841	32.1873	-27.1106	2473.71
			-0.60743	2.21266	8.26665	31.9165	-27.084	2473.39
			-0.531506	2.21245	8.25129	31.678	-27.0573	2473.07
			-0.455658	2.21226	8.23802	31.4718	-27.0307	2472.74
			-0.379658	2.21211	8.22681	31.2973	-27.0039	2472.41
			-0.303696	2.21199	8.21768	31.1548	-26.9772	2472.08
			-0.22781	2.2119	8.21064	31.0444	-26.9505	2471.75
			-0.15181	2.21185	8.20566	30.9656	-26.9237	2471.41
			-0.075886	2.21182	8.20276	30.9188	-26.8969	2471.07
			0	2.21183	8.20195	30.9039	-26.8701	2470.73
			0.076	2.21188	8.20319	30.9206	-26.8432	2470.38
			0.152	2.21195	8.20652	30.9693	-26.8163	2470.03
			0.228	2.21205	8.21194	31.0498	-26.7894	2469.68
			0.30362	2.21219	8.21941	31.1621	-26.7625	2469.32
			0.37962	2.21236	8.22897	31.3064	-26.7355	2468.96
			0.45562	2.21257	8.24062	31.4828	-26.7085	2468.6
			0.53162	2.2128	8.25432	31.6908	-26.6814	2468.24
			0.60762	2.21307	8.27011	31.9311	-26.6544	2467.87
			0.68362	2.21337	8.288	32.2038	-26.6273	2467.49
			0.75924	2.2137	8.30794	32.5082	-26.6002	2467.12
			0.83524	2.21406	8.32998	32.8452	-26.5731	2466.74
			0.91124	2.21446	8.35411	33.2148	-26.5459	2466.36
			0.98724	2.21489	8.3803	33.6163	-26.5188	2465.97
			1.06286	2.21535	8.40859	34.0509	-26.4915	2465.58
			1.13886	2.21584	8.43899	34.5184	-26.4643	2465.19
			1.21486	2.21637	8.47143	35.0181	-26.4371	2464.8
			1.29086	2.21692	8.506	35.5513	-26.4097	2464.4
			1.36648	2.21751	8.54268	36.1179	-26.3824	2463.99
			1.44248	2.21813	8.58139	36.7169	-26.3551	2463.59
			1.51848	2.21879	8.62224	37.35	-26.3277	2463.18
			1.59448	2.21947	8.66522	38.0171	-26.3003	2462.76
			1.6701	2.22019	8.71023	38.7169	-26.2729	2462.35
			1.7461	2.22094	8.75738	39.4513	-26.2455	2461.93
			1.82172	2.22173	8.80668	40.2204	-26.218	2461.5
			1.89772	2.22254	8.85801	41.0225	-26.1905	2461.07
			1.97334	2.22339	8.91149	41.8598	-26.163	2460.64
			2.04934	2.22427	8.96712	42.7325	-26.1354	2460.21
			2.12534	2.22518	9.02479	43.6386	-26.1079	2459.77
			2.20096	2.22612	9.08463	44.5806	-26.0802	2459.33
			2.27696	2.2271	9.14664	45.5585	-26.0526	2458.88
			2.35258	2.2281	9.21067	46.5703	-26.0249	2458.43
			2.42858	2.22914	9.27689	47.6187	-25.9973	2457.98
			2.5042	2.23022	9.34529	48.7037	-25.9696	2457.52
			2.57982	2.23132	9.41572	49.8231	-25.9418	2457.06
			2.65582	2.23246	9.48836	50.9798	-25.9141	2456.59
			2.73144	2.23363	9.56318	52.1737	-25.8863	2456.12
			2.80706	2.23482	9.64004	53.4024	-25.8585	2455.65
			2.88306	2.23606	9.71912	54.669	-25.8307	2455.17
			2.95868	2.23732	9.8004	55.9736	-25.8028	2454.69
			3.0343	2.23862	9.88373	57.3135	-25.7749	2454.2
			3.10992	2.23995	9.96928	58.6919	-25.747	2453.71
			3.18592	2.24131	10.0571	60.1089	-25.719	2453.22
			3.26154	2.2427	10.1469	61.5616	-25.6911	2452.72
			3.33716	2.24412	10.2389	63.0534	-25.6631	2452.22
			3.41278	2.24558	10.3332	64.5845	-25.6351	2451.72
			3.4884	2.24707	10.4296	66.1516	-25.607	2451.21
			3.56402	2.24859	10.5282	67.7584	-25.5789	2450.69
			3.63964	2.25014	10.6291	69.405	-25.5509	2450.17
			3.71526	2.25172	10.732	71.0879	-25.5227	2449.65
			3.79088	2.25334	10.8372	72.811	-25.4946	2449.12
			3.8665	2.25499	10.9446	74.5744	-25.4664	2448.59
			3.94174	2.25667	11.0542	76.3744	-25.4382	2448.06
			4.01736	2.25838	11.166	78.215	-25.41	2447.52
			4.09298	2.26012	11.2801	80.0963	-25.3818	2446.97
			4.16822	2.2619	11.3963	82.0144	-25.3535	2446.42
			4.24384	2.2637	11.5147	83.9734	-25.3252	2445.87
			4.31946	2.26554	11.6355	85.9735	-25.2969	2445.31
			4.3947	2.26741	11.7584	88.0103	-25.2685	2444.75
			4.46994	2.26932	11.8835	90.0884	-25.2402	2444.18
			4.54556	2.27125	12.011	92.2078	-25.2118	2443.61
			4.6208	2.27322	12.1406	94.3638	-25.1834	2443.04
			4.69642	2.27521	12.2725	96.5613	-25.1549	2442.46
			4.77166	2.27724	12.4068	98.8002	-25.1264	2441.87
			4.8469	2.2793	12.5431	101.076	-25.0979	2441.28
			4.92214	2.28139	12.6817	103.392	-25.0694	2440.69
			4.99776	2.28352	12.8228	105.751	-25.0409	2440.09
			5.073	2.28567	12.9659	108.145	-25.0123	2439.49
			5.14824	2.28786	13.1114	110.581	-24.9837	2438.88
			5.22348	2.29008	13.2592	113.058	-24.9551	2438.27
			5.29872	2.29233	13.4092	115.571	-24.9264	2437.65
			5.37358	2.29461	13.5615	118.126	-24.8978	2437.03
			5.44882	2.29692	13.7162	120.721	-24.869	2436.4
			5.52406	2.29927	13.873	123.351	-24.8403	2435.77
			5.5993	2.30164	14.0322	126.023	-24.8116	2435.13
			5.67416	2.30405	14.1938	128.734	-24.7828	2434.49
			5.7494	2.30649	14.3575	131.481	-24.754	2433.84
			5.82426	2.30896	14.5236	134.268	-24.7252	2433.19
			5.8995	2.31146	14.6921	137.095	-24.6964	2432.53
			5.97436	2.31399	14.8627	139.956	-24.6675	2431.87
			6.0496	2.31655	15.0357	142.857	-24.6386	2431.2
			6.12446	2.31915	15.2112	145.797	-24.6096	2430.53
			6.19932	2.32177	15.3887	148.77	-24.5807	2429.85
			6.27418	2.32443	15.5687	151.782	-24.5517	2429.17
			6.34904	2.32712	15.7512	154.833	-24.5227	2428.48
			6.4239	2.32984	15.9357	157.916	-24.4937	2427.79
			6.49876	2.33259	16.1226	161.037	-24.4647	2427.09
			6.57362	2.33537	16.312	164.195	-24.4356	2426.38
			6.64848	2.33818	16.5036	167.385	-24.4065	2425.68
			6.72334	2.34103	16.6975	170.611	-24.3774	2424.96
			6.79782	2.3439	16.894	173.874	-24.3483	2424.24
			6.87268	2.3468	17.0925	177.166	-24.3191	2423.51
			6.94716	2.34974	17.2935	180.494	-24.2899	2422.78
			7.02202	2.35271	17.4969	183.858	-24.2607	2422.05
			7.0965	2.35571	17.7024	187.25	-24.2315	2421.31
			7.17136	2.35873	17.9105	190.676	-24.2022	2420.56
			7.24584	2.3618	18.1209	194.137	-24.1729	2419.81
			7.32032	2.36488	18.3335	197.625	-24.1436	2419.05
			7.3948	2.36801	18.5486	201.145	-24.1143	2418.28
			7.46928	2.37116	18.7661	204.698	-24.0849	2417.51
			7.54376	2.37434	18.9857	208.277	-24.0555	2416.74
			7.61824	2.37755	19.2078	211.886	-24.0261	2415.96
			7.69272	2.3808	19.4323	215.527	-23.9967	2415.17
			7.76682	2.38407	19.659	219.192	-23.9672	2414.38
			7.8413	2.38737	19.8881	222.887	-23.9378	2413.58
			7.9154	2.39071	20.1197	226.611	-23.9083	2412.77
			7.98988	2.39407	20.3534	230.358	-23.8787	2411.96
			8.06398	2.39747	20.5895	234.132	-23.8492	2411.15
			8.13808	2.4009	20.8282	237.934	-23.8196	2410.33
			8.21218	2.40435	21.0689	241.757	-23.79	2409.5
			8.28666	2.40784	21.312	245.606	-23.7604	2408.66
			8.36076	2.41136	21.5577	249.48	-23.7307	2407.82
			8.43448	2.41491	21.8054	253.374	-23.7011	2406.97
			8.50858	2.41848	22.0555	257.292	-23.6714	2406.12
			8.58268	2.42209	22.3082	261.234	-23.6417	2405.26
			8.65678	2.42573	22.5629	265.192	-23.6119	2404.4
			8.7305	2.42939	22.82	269.174	-23.5822	2403.53
			8.8046	2.43309	23.0796	273.177	-23.5524	2402.65
			8.87832	2.43682	23.3413	277.196	-23.5226	2401.77
			8.95204	2.44058	23.6054	281.235	-23.4927	2400.88
			9.02614	2.44437	23.8719	285.295	-23.4629	2399.98
			9.09948	2.44818	24.1405	289.367	-23.433	2399.08
			9.1732	2.45203	24.4115	293.457	-23.4031	2398.17
			9.24692	2.45591	24.685	297.567	-23.3732	2397.25
			9.32064	2.45981	24.9605	301.687	-23.3432	2396.33
			9.39436	2.46375	25.2384	305.824	-23.3133	2395.4
			9.46808	2.46772	25.5187	309.978	-23.2832	2394.47
			9.54142	2.47171	25.801	314.141	-23.2532	2393.52
			9.61476	2.47574	26.0857	318.318	-23.2232	2392.57
			9.68848	2.4798	26.3728	322.51	-23.1931	2391.62
			9.76182	2.48388	26.6619	326.709	-23.1631	2390.66
			9.83516	2.48799	26.9534	330.921	-23.1329	2389.69
			9.9085	2.49214	27.2473	335.146	-23.1028	2388.71
			9.98184	2.49631	27.5432	339.376	-23.0726	2387.73
			10.0552	2.50051	27.8414	343.616	-23.0424	2386.74
			10.1281	2.50474	28.142	347.868	-23.0122	2385.75
			10.2015	2.509	28.4445	352.122	-22.982	2384.74
			10.2744	2.51329	28.7493	356.386	-22.9518	2383.73
			10.3478	2.51761	29.0566	360.658	-22.9215	2382.72
			10.4207	2.52196	29.3657	364.932	-22.8912	2381.69
			10.4937	2.52633	29.6771	369.213	-22.8609	2380.66
			10.5667	2.53074	29.9909	373.501	-22.8305	2379.63
			10.6396	2.53517	30.3065	377.789	-22.8002	2378.58
			10.7126	2.53964	30.6244	382.082	-22.7698	2377.53
			10.7852	2.54413	30.9447	386.38	-22.7394	2376.47
			10.8581	2.54865	31.2667	390.676	-22.7089	2375.4
			10.9307	2.5532	31.5911	394.976	-22.6785	2374.33
			11.0037	2.55778	31.9177	399.279	-22.648	2373.25
			11.0762	2.56238	32.2462	403.578	-22.6175	2372.16
			11.1488	2.56702	32.5768	407.879	-22.587	2371.06
			11.2214	2.57169	32.9097	412.182	-22.5564	2369.96
			11.294	2.57638	33.2444	416.479	-22.5259	2368.85
			11.3666	2.5811	33.5813	420.777	-22.4953	2367.73
			11.4388	2.58585	33.9204	425.075	-22.4646	2366.6
			11.5113	2.59062	34.2612	429.365	-22.434	2365.47
			11.5835	2.59543	34.6042	433.654	-22.4034	2364.33
			11.6561	2.60027	34.9494	437.942	-22.3727	2363.18
			11.7283	2.60513	35.2963	442.221	-22.342	2362.02
			11.8005	2.61002	35.6453	446.497	-22.3112	2360.86
			11.8727	2.61494	35.9964	450.771	-22.2805	2359.69
			11.9445	2.61988	36.3492	455.034	-22.2497	2358.51
			12.0167	2.62485	36.7041	459.293	-22.2189	2357.32
			12.0889	2.62986	37.0611	463.547	-22.1881	2356.12
			12.1608	2.63488	37.4197	467.791	-22.1573	2354.92
			12.2326	2.63994	37.7803	472.03	-22.1264	2353.7
			12.3044	2.64503	38.143	476.261	-22.0956	2352.49
			12.3762	2.65014	38.5073	480.481	-22.0646	2351.26
			12.448	2.65528	38.8736	484.693	-22.0337	2350.02
			12.5199	2.66045	39.2419	488.899	-22.0028	2348.78
			12.5917	2.66564	39.6117	493.091	-21.9718	2347.53
			12.6631	2.67086	39.9834	497.274	-21.9408	2346.26
			12.7349	2.67611	40.3572	501.45	-21.9098	2344.99
			12.8064	2.68139	40.7324	505.61	-21.8788	2343.72
			12.8778	2.68669	41.1095	509.761	-21.8477	2342.43
			12.9493	2.69203	41.4885	513.903	-21.8166	2341.14
			13.0207	2.69738	41.869	518.029	-21.7855	2339.84
			13.0918	2.70277	42.2513	522.144	-21.7544	2338.53
			13.1632	2.70818	42.6355	526.249	-21.7233	2337.21
			13.2343	2.71362	43.021	530.337	-21.6921	2335.88
			13.3053	2.71908	43.4084	534.414	-21.6609	2334.55
			13.3768	2.72458	43.7976	538.48	-21.6297	2333.2
			13.4478	2.7301	44.1881	542.527	-21.5985	2331.85
			13.5185	2.73564	44.5804	546.562	-21.5672	2330.49
			13.5896	2.74122	44.9744	550.586	-21.5359	2329.12
			13.6606	2.74681	45.3697	554.59	-21.5047	2327.74
			13.7313	2.75244	45.7667	558.581	-21.4733	2326.35
			13.802	2.75809	46.1654	562.559	-21.442	2324.95
			13.873	2.76377	46.5653	566.518	-21.4106	2323.55
			13.9433	2.76947	46.9668	570.463	-21.3793	2322.13
			14.014	2.7752	47.37	574.394	-21.3479	2320.71
			14.0847	2.78096	47.7744	578.305	-21.3164	2319.27
			14.1554	2.78674	48.1803	582.202	-21.285	2317.83
			14.2257	2.79255	48.5879	586.084	-21.2535	2316.38
			14.296	2.79838	48.9965	589.945	-21.222	2314.92
			14.3663	2.80424	49.4066	593.792	-21.1905	2313.45
			14.4366	2.81013	49.8184	597.623	-21.159	2311.97
			14.5069	2.81603	50.2311	601.432	-21.1274	2310.48
			14.5772	2.82197	50.6453	605.226	-21.0959	2308.98
			14.6471	2.82794	51.0609	609.004	-21.0643	2307.48
			14.717	2.83392	51.4776	612.76	-21.0327	2305.96
			14.7873	2.83993	51.8956	616.5	-21.001	2304.44
			14.8572	2.84597	52.3151	620.224	-20.9694	2302.9
			14.9268	2.85203	52.7355	623.926	-20.9377	2301.36
			14.9967	2.85812	53.1572	627.611	-20.906	2299.8
			15.0666	2.86424	53.5802	631.279	-20.8743	2298.24
			15.1362	2.87037	54.0042	634.925	-20.8425	2296.66
			15.2057	2.87654	54.4293	638.553	-20.8108	2295.08
			15.2752	2.88273	54.8558	642.164	-20.779	2293.49
			15.3448	2.88894	55.2831	645.753	-20.7472	2291.88
			15.4143	2.89518	55.7116	649.323	-20.7154	2290.27
			15.4839	2.90144	56.1413	652.876	-20.6836	2288.65
			15.553	2.90772	56.5717	656.407	-20.6517	2287.02
			15.6222	2.91403	57.0032	659.919	-20.6198	2285.37
			15.6917	2.92037	57.436	663.413	-20.5879	2283.72
			15.7605	2.92673	57.8693	666.885	-20.5559	2282.06
			15.8297	2.93311	58.3038	670.338	-20.524	2280.39
			15.8988	2.93952	58.7394	673.773	-20.492	2278.7
			15.9676	2.94595	59.1755	677.185	-20.46	2277.01
			16.0364	2.95241	59.6127	680.578	-20.428	2275.3
			16.1055	2.95889	60.0509	683.952	-20.396	2273.59
			16.1739	2.96539	60.4896	687.303	-20.364	2271.87
			16.2427	2.97192	60.9293	690.636	-20.3319	2270.13
			16.3115	2.97847	61.3699	693.95	-20.2998	2268.39
			16.3799	2.98504	61.811	697.24	-20.2677	2266.63
			16.4483	2.99164	62.2529	700.512	-20.2356	2264.87
			16.5171	2.99826	62.6958	703.765	-20.2034	2263.09
			16.5851	3.0049	63.139	706.994	-20.1713	2261.3
			16.6535	3.01157	63.5831	710.204	-20.1391	2259.51
			16.7219	3.01826	64.028	713.395	-20.1069	2257.7
			16.7899	3.02497	64.4732	716.563	-20.0746	2255.88
			16.8579	3.03171	64.9192	719.711	-20.0424	2254.05
			16.926	3.03847	65.3659	722.84	-20.0101	2252.21
			16.994	3.04525	65.8129	725.947	-19.9778	2250.36
			17.062	3.05206	66.2605	729.034	-19.9455	2248.49
			17.1296	3.05889	66.7089	732.1	-19.9132	2246.62
			17.1977	3.06573	67.1575	735.146	-19.8808	2244.74
			17.2653	3.0726	67.6066	738.172	-19.8485	2242.84
			17.3329	3.0795	68.0564	741.178	-19.8161	2240.93
			17.4002	3.08642	68.5064	744.161	-19.7837	2239.02
			17.4678	3.09335	68.9569	747.125	-19.7512	2237.09
			17.5351	3.10032	69.4079	750.071	-19.7188	2235.15
			17.6027	3.1073	69.859	752.991	-19.6863	2233.2
			17.67	3.1143	70.3106	755.893	-19.6538	2231.23
			17.7369	3.12133	70.7626	758.777	-19.6213	2229.26
			17.8041	3.12838	71.2147	761.636	-19.5888	2227.27
			17.871	3.13544	71.6672	764.476	-19.5562	2225.28
			17.9383	3.14254	72.12	767.298	-19.5237	2223.27
			18.0052	3.14965	72.5729	770.096	-19.4911	2221.24
			18.072	3.15678	73.026	772.875	-19.4585	2219.21
			18.1385	3.16394	73.4796	775.636	-19.4259	2217.17
			18.2054	3.17111	73.933	778.374	-19.3932	2215.12
			18.2719	3.17831	74.3867	781.091	-19.3605	2213.05
			18.3384	3.18553	74.8406	783.79	-19.3279	2210.97
			18.4049	3.19277	75.2944	786.468	-19.2952	2208.88
			18.4714	3.20002	75.7485	789.127	-19.2624	2206.78
			18.5379	3.20731	76.2027	791.766	-19.2297	2204.66
			18.604	3.21461	76.6567	794.384	-19.197	2202.53
			18.6702	3.22193	77.1108	796.981	-19.1642	2200.4
			18.7363	3.22927	77.565	799.558	-19.1314	2198.25
			18.8024	3.23663	78.0191	802.117	-19.0985	2196.08
			18.8681	3.24401	78.4732	804.657	-19.0657	2193.91
			18.9343	3.25141	78.9273	807.176	-19.0329	2191.72
			19	3.25883	79.3811	809.674	-19	2189.52
			19.0657	3.26627	79.835	812.154	-18.9671	2187.31
			19.1315	3.27374	80.2889	814.617	-18.9342	2185.09
			19.1968	3.28121	80.7423	817.054	-18.9012	2182.85
			19.2626	3.28871	81.1957	819.475	-18.8683	2180.6
			19.3279	3.29624	81.6491	821.88	-18.8353	2178.34
			19.3933	3.30377	82.102	824.259	-18.8023	2176.07
			19.4587	3.31133	82.5547	826.621	-18.7693	2173.78
			19.5236	3.31891	83.0074	828.967	-18.7363	2171.48
			19.5886	3.3265	83.4596	831.289	-18.7033	2169.17
			19.654	3.33412	83.9116	833.595	-18.6702	2166.84
			19.719	3.34175	84.3634	835.883	-18.6371	2164.51
			19.7836	3.3494	84.8147	838.149	-18.604	2162.16
			19.8485	3.35708	85.2657	840.398	-18.5709	2159.79
			19.9131	3.36477	85.7166	842.63	-18.5378	2157.42
			19.9777	3.37247	86.1668	844.84	-18.5046	2155.03
			20.0423	3.3802	86.6167	847.032	-18.4715	2152.62
			20.1069	3.38795	87.0663	849.206	-18.4382	2150.21
			20.1712	3.3957	87.5153	851.362	-18.405	2147.78
			20.2358	3.40348	87.9639	853.499	-18.3718	2145.34
			20.3	3.41128	88.4121	855.618	-18.3386	2142.89
			20.3638	3.4191	88.8597	857.719	-18.3053	2140.42
			20.428	3.42693	89.3069	859.802	-18.272	2137.94
			20.4919	3.43478	89.7536	861.867	-18.2387	2135.44
			20.5561	3.44265	90.1997	863.914	-18.2054	2132.93
			20.6199	3.45054	90.6452	865.943	-18.1721	2130.41
			20.6834	3.45844	91.0903	867.955	-18.1387	2127.88
			20.7472	3.46636	91.5346	869.948	-18.1053	2125.33
			20.8107	3.47429	91.9784	871.924	-18.0719	2122.77
			20.8742	3.48225	92.4217	873.883	-18.0385	2120.19
			20.9376	3.49022	92.8641	875.823	-18.0051	2117.6
			21.0011	3.4982	93.306	877.747	-17.9716	2115
			21.0642	3.50621	93.7472	879.654	-17.9382	2112.39
			21.1276	3.51423	94.1877	881.542	-17.9047	2109.76
			21.1907	3.52226	94.6274	883.414	-17.8712	2107.11
			21.2534	3.53031	95.0666	885.269	-17.8377	2104.45
			21.3165	3.53838	95.5048	887.106	-17.8041	2101.78
			21.3792	3.54646	95.9424	888.927	-17.7706	2099.09
			21.4419	3.55457	96.3793	890.733	-17.737	2096.39
			21.5046	3.56268	96.8153	892.52	-17.7034	2093.68
			21.5673	3.57081	97.2505	894.291	-17.6698	2090.95
			21.6296	3.57896	97.685	896.047	-17.6362	2088.21
			21.6919	3.58712	98.1185	897.784	-17.6026	2085.45
			21.7542	3.59529	98.5513	899.506	-17.5689	2082.68
			21.8166	3.60349	98.9833	901.214	-17.5352	2079.9
			21.8789	3.61169	99.4143	902.902	-17.5015	2077.1
			21.9408	3.61991	99.8444	904.576	-17.4678	2074.28
			22.0028	3.62815	100.274	906.235	-17.4341	2071.45
			22.0647	3.6364	100.702	907.876	-17.4003	2068.61
			22.1263	3.64466	101.129	909.502	-17.3666	2065.75
			22.1882	3.65294	101.556	911.113	-17.3328	2062.88
			22.2498	3.66124	101.981	912.708	-17.299	2060
			22.3113	3.66954	102.406	914.288	-17.2651	2057.09
			22.3729	3.67787	102.83	915.851	-17.2313	2054.18
			22.4341	3.6862	103.252	917.401	-17.1975	2051.25
			22.4952	3.69455	103.674	918.935	-17.1636	2048.3
			22.5564	3.70291	104.095	920.453	-17.1297	2045.34
			22.6176	3.71129	104.514	921.957	-17.0958	2042.37
			22.6784	3.71968	104.933	923.447	-17.0619	2039.38
			22.7396	3.72808	105.35	924.921	-17.028	2036.37
			22.8	3.7365	105.767	926.38	-16.994	2033.35
			22.8608	3.74493	106.182	927.825	-16.96	2030.32
			22.9216	3.75337	106.597	929.256	-16.926	2027.27
			22.982	3.76182	107.01	930.671	-16.892	2024.2
			23.0424	3.77029	107.422	932.072	-16.858	2021.12
			23.1029	3.77877	107.833	933.461	-16.824	2018.03
			23.1629	3.78726	108.243	934.833	-16.7899	2014.91
			23.2233	3.79577	108.651	936.192	-16.7559	2011.79
			23.2834	3.80428	109.059	937.538	-16.7218	2008.65
			23.3434	3.81281	109.466	938.868	-16.6877	2005.49
			23.4031	3.82135	109.871	940.186	-16.6535	2002.32
			23.4627	3.8299	110.275	941.493	-16.6194	1999.13
			23.5228	3.83847	110.678	942.78	-16.5853	1995.93
			23.582	3.84704	111.08	944.057	-16.5511	1992.71
			23.6417	3.85563	111.48	945.322	-16.5169	1989.47
			23.701	3.86422	111.879	946.57	-16.4827	1986.22
			23.7603	3.87283	112.278	947.807	-16.4485	1982.96
			23.8195	3.88145	112.675	949.031	-16.4142	1979.68
			23.8788	3.89008	113.07	950.241	-16.38	1976.38
			23.9377	3.89872	113.465	951.439	-16.3457	1973.07
			23.9966	3.90738	113.858	952.625	-16.3114	1969.74
			24.0555	3.91604	114.25	953.795	-16.2771	1966.39
			24.1144	3.92471	114.64	954.955	-16.2428	1963.03
			24.1729	3.93339	115.03	956.102	-16.2084	1959.66
			24.2315	3.94209	115.418	957.236	-16.1741	1956.26
			24.29	3.95079	115.805	958.358	-16.1397	1952.86
			24.3481	3.9595	116.19	959.468	-16.1054	1949.43
			24.4066	3.96822	116.574	960.565	-16.071	1945.99
			24.4648	3.97695	116.957	961.649	-16.0365	1942.53
			24.5229	3.98569	117.339	962.721	-16.0021	1939.06
			24.5807	3.99444	117.719	963.783	-15.9676	1935.57
			24.6384	4.0032	118.098	964.833	-15.9332	1932.07
			24.6962	4.01197	118.476	965.871	-15.8987	1928.55
			24.754	4.02074	118.852	966.896	-15.8642	1925.01
			24.8117	4.02953	119.227	967.91	-15.8297	1921.46
			24.8691	4.03832	119.6	968.913	-15.7952	1917.89
			24.9265	4.04712	119.972	969.905	-15.7607	1914.3
			24.9839	4.05593	120.343	970.885	-15.7261	1910.7
			25.0409	4.06475	120.713	971.853	-15.6915	1907.08
			25.0979	4.07358	121.081	972.811	-15.6569	1903.44
			25.1549	4.08241	121.448	973.758	-15.6223	1899.79
			25.2119	4.09126	121.813	974.695	-15.5877	1896.12
			25.2685	4.1001	122.177	975.617	-15.5531	1892.43
			25.3251	4.10896	122.54	976.531	-15.5184	1888.73
			25.3817	4.11782	122.901	977.436	-15.4837	1885.02
			25.4383	4.12669	123.261	978.327	-15.4491	1881.28
			25.4946	4.13557	123.619	979.208	-15.4144	1877.53
			25.5508	4.14446	123.976	980.081	-15.3796	1873.76
			25.6071	4.15335	124.332	980.94	-15.3449	1869.97
			25.6629	4.16225	124.686	981.79	-15.3102	1866.17
			25.7192	4.17115	125.038	982.632	-15.2754	1862.35
			25.775	4.18006	125.39	983.461	-15.2406	1858.52
			25.8305	4.18898	125.74	984.281	-15.2058	1854.66
			25.8864	4.1979	126.088	985.093	-15.171	1850.8
			25.9418	4.20683	126.435	985.891	-15.1362	1846.91
			25.9973	4.21577	126.781	986.681	-15.1014	1843
			26.0528	4.22471	127.125	987.464	-15.0665	1839.09
			26.1079	4.23365	127.467	988.232	-15.0317	1835.15
			26.163	4.2426	127.808	988.993	-14.9968	1831.19
			26.2181	4.25156	128.148	989.746	-14.9619	1827.22
			26.2728	4.26052	128.487	990.487	-14.927	1823.23
			26.3279	4.26949	128.823	991.22	-14.892	1819.23
			26.3826	4.27846	129.159	991.945	-14.8571	1815.21
			26.437	4.28743	129.493	992.658	-14.8221	1811.16
			26.4917	4.29641	129.826	993.362	-14.7872	1807.11
			26.546	4.3054	130.157	994.058	-14.7522	1803.04
			26.6004	4.31438	130.486	994.746	-14.7172	1798.94
			26.6543	4.32338	130.814	995.425	-14.6822	1794.84
			26.7083	4.33237	131.141	996.093	-14.6471	1790.71
			26.7626	4.34137	131.466	996.755	-14.6121	1786.57
			26.8162	4.35038	131.79	997.408	-14.577	1782.41
			26.8702	4.35938	132.113	998.052	-14.542	1778.23
			26.9238	4.36839	132.433	998.687	-14.5069	1774.04
			26.9773	4.37741	132.753	999.313	-14.4718	1769.83
			27.0305	4.38642	133.071	999.932	-14.4367	1765.6
			27.0841	4.39544	133.387	1000.54	-14.4015	1761.35
			27.1373	4.40446	133.702	1001.14	-14.3664	1757.09
			27.1901	4.41348	134.016	1001.74	-14.3312	1752.81
			27.2433	4.42251	134.328	1002.32	-14.2961	1748.51
			27.2962	4.43154	134.638	1002.9	-14.2609	1744.19
			27.349	4.44057	134.947	1003.47	-14.2256	1739.86
			27.4018	4.4496	135.255	1004.03	-14.1904	1735.51
			27.4542	4.45864	135.561	1004.58	-14.1552	1731.15
			27.5067	4.46767	135.866	1005.13	-14.12	1726.76
			27.5591	4.47671	136.169	1005.67	-14.0847	1722.36
			27.6112	4.48575	136.471	1006.2	-14.0494	1717.94
			27.6632	4.49479	136.771	1006.72	-14.0141	1713.5
			27.7153	4.50383	137.07	1007.24	-13.9788	1709.05
			27.7674	4.51287	137.368	1007.75	-13.9435	1704.58
			27.819	4.52192	137.663	1008.25	-13.9082	1700.09
			27.8707	4.53096	137.958	1008.74	-13.8728	1695.58
			27.9224	4.54	138.251	1009.23	-13.8375	1691.06
			27.9737	4.54905	138.542	1009.71	-13.8021	1686.52
			28.025	4.55809	138.832	1010.18	-13.7667	1681.96
			28.0763	4.56714	139.121	1010.65	-13.7313	1677.38
			28.1276	4.57618	139.408	1011.11	-13.6959	1672.79
			28.1785	4.58523	139.694	1011.56	-13.6605	1668.18
			28.2294	4.59427	139.978	1012	-13.6251	1663.55
			28.28	4.60331	140.261	1012.44	-13.5896	1658.91
			28.3309	4.61235	140.542	1012.87	-13.5541	1654.25
			28.3814	4.62139	140.822	1013.3	-13.5187	1649.57
			28.432	4.63043	141.101	1013.72	-13.4832	1644.87
			28.4821	4.63947	141.377	1014.13	-13.4477	1640.15
			28.5323	4.64851	141.653	1014.53	-13.4121	1635.42
			28.5825	4.65755	141.927	1014.93	-13.3766	1630.68
			28.6322	4.66658	142.2	1015.33	-13.341	1625.91
			28.6824	4.67561	142.471	1015.71	-13.3055	1621.13
			28.7322	4.68464	142.741	1016.09	-13.2699	1616.33
			28.7816	4.69367	143.009	1016.47	-13.2343	1611.51
			28.8314	4.7027	143.276	1016.84	-13.1987	1606.67
			28.8808	4.71172	143.542	1017.2	-13.1631	1601.82
			28.9298	4.72074	143.805	1017.56	-13.1275	1596.95
			28.9792	4.72976	144.068	1017.91	-13.0918	1592.07
			29.0282	4.73878	144.329	1018.25	-13.0562	1587.16
			29.0772	4.74779	144.589	1018.59	-13.0205	1582.24
			29.1259	4.7568	144.847	1018.92	-12.9849	1577.3
			29.1745	4.76581	145.104	1019.25	-12.9492	1572.35
			29.2231	4.77481	145.36	1019.57	-12.9135	1567.38
			29.2718	4.78381	145.614	1019.89	-12.8777	1562.39
			29.32	4.7928	145.867	1020.2	-12.842	1557.38
			29.3683	4.80179	146.118	1020.51	-12.8063	1552.36
			29.4166	4.81078	146.368	1020.81	-12.7705	1547.32
			29.4644	4.81976	146.617	1021.11	-12.7348	1542.26
			29.5123	4.82874	146.864	1021.39	-12.699	1537.19
			29.5602	4.83772	147.109	1021.68	-12.6632	1532.1
			29.6077	4.84668	147.354	1021.96	-12.6274	1526.99
			29.6556	4.85565	147.597	1022.23	-12.5915	1521.87
			29.7027	4.86461	147.838	1022.5	-12.5557	1516.73
			29.7502	4.87356	148.078	1022.76	-12.5199	1511.58
			29.7973	4.88251	148.317	1023.03	-12.484	1506.4
			29.8444	4.89145	148.555	1023.28	-12.4482	1501.21
			29.8912	4.90039	148.791	1023.53	-12.4123	1496.01
			29.9383	4.90932	149.025	1023.78	-12.3764	1490.78
			29.985	4.91825	149.259	1024.02	-12.3405	1485.55
			30.0314	4.92717	149.491	1024.26	-12.3046	1480.29
			30.0781	4.93608	149.722	1024.48	-12.2686	1475.02
			30.1245	4.94499	149.951	1024.71	-12.2327	1469.73
			30.1705	4.95389	150.179	1024.94	-12.1967	1464.43
			30.2168	4.96278	150.405	1025.15	-12.1607	1459.11
			30.2628	4.97167	150.631	1025.36	-12.1248	1453.77
			30.3084	4.98055	150.855	1025.58	-12.0888	1448.42
			30.3544	4.98942	151.077	1025.78	-12.0528	1443.05
			30.4	4.99829	151.298	1025.98	-12.0167	1437.67
			30.4452	5.00714	151.518	1026.17	-11.9807	1432.27
			30.4908	5.01599	151.737	1026.37	-11.9447	1426.86
			30.536	5.02484	151.954	1026.55	-11.9086	1421.42
			30.5813	5.03367	152.17	1026.74	-11.8726	1415.98
			30.6261	5.0425	152.385	1026.92	-11.8365	1410.52
			30.6709	5.05131	152.598	1027.09	-11.8004	1405.04
			30.7158	5.06012	152.81	1027.26	-11.7643	1399.55
			30.7606	5.06893	153.021	1027.43	-11.7282	1394.04
			30.8051	5.07772	153.231	1027.59	-11.6921	1388.52
			30.8495	5.0865	153.439	1027.75	-11.6559	1382.98
			30.8936	5.09527	153.646	1027.91	-11.6198	1377.43
			30.9377	5.10404	153.851	1028.06	-11.5836	1371.86
			30.9818	5.11279	154.056	1028.21	-11.5475	1366.28
			31.0259	5.12154	154.259	1028.36	-11.5113	1360.68
			31.0696	5.13028	154.461	1028.5	-11.4751	1355.07
			31.1133	5.13901	154.661	1028.64	-11.4389	1349.44
			31.157	5.14772	154.861	1028.77	-11.4027	1343.8
			31.2003	5.15643	155.059	1028.9	-11.3664	1338.15
			31.2436	5.16512	155.256	1029.03	-11.3302	1332.48
			31.2865	5.17381	155.451	1029.15	-11.2939	1326.8
			31.3299	5.18249	155.645	1029.28	-11.2577	1321.1
			31.3728	5.19115	155.839	1029.39	-11.2214	1315.39
			31.4154	5.19981	156.03	1029.51	-11.1851	1309.66
			31.4579	5.20845	156.221	1029.62	-11.1488	1303.93
			31.5005	5.21708	156.411	1029.73	-11.1125	1298.17
			31.543	5.2257	156.599	1029.83	-11.0762	1292.41
			31.5852	5.23431	156.786	1029.93	-11.0399	1286.63
			31.6274	5.24291	156.972	1030.03	-11.0035	1280.84
			31.6696	5.2515	157.156	1030.13	-10.9672	1275.03
			31.7114	5.26007	157.339	1030.22	-10.9309	1269.21
			31.7532	5.26863	157.522	1030.31	-10.8945	1263.39
			31.795	5.27718	157.703	1030.39	-10.8581	1257.54
			31.8364	5.28572	157.882	1030.48	-10.8217	1251.69
			31.8778	5.29424	158.061	1030.56	-10.7853	1245.82
			31.9189	5.30276	158.238	1030.64	-10.7489	1239.94
			31.9603	5.31126	158.415	1030.71	-10.7124	1234.05
			32.0013	5.31974	158.59	1030.78	-10.676	1228.14
			32.042	5.32821	158.764	1030.85	-10.6396	1222.22
			32.083	5.33667	158.937	1030.92	-10.6031	1216.3
			32.1233	5.34512	159.108	1030.98	-10.5667	1210.36
			32.164	5.35355	159.279	1031.05	-10.5301	1204.41
			32.2042	5.36197	159.448	1031.11	-10.4937	1198.44
			32.2445	5.37037	159.616	1031.16	-10.4572	1192.47
			32.2848	5.37877	159.783	1031.21	-10.4207	1186.49
			32.3247	5.38714	159.949	1031.27	-10.3841	1180.49
			32.3646	5.3955	160.114	1031.31	-10.3476	1174.49
			32.4041	5.40385	160.278	1031.36	-10.3111	1168.47
			32.444	5.41219	160.44	1031.41	-10.2745	1162.45
			32.4835	5.4205	160.602	1031.45	-10.238	1156.41
			32.5227	5.42881	160.762	1031.49	-10.2014	1150.37
			32.5618	5.4371	160.922	1031.53	-10.1648	1144.31
			32.601	5.44537	161.08	1031.56	-10.1282	1138.25
			32.6401	5.45363	161.237	1031.6	-10.0916	1132.18
			32.6789	5.46187	161.393	1031.63	-10.055	1126.09
			32.7176	5.4701	161.548	1031.65	-10.0184	1120
			32.756	5.47831	161.702	1031.68	-9.98173	1113.9
			32.7944	5.4865	161.854	1031.71	-9.94509	1107.79
			32.8328	5.49468	162.006	1031.73	-9.90846	1101.68
			32.8708	5.50284	162.157	1031.75	-9.87179	1095.55
			32.9091	5.51099	162.306	1031.77	-9.83512	1089.42
			32.9468	5.51912	162.455	1031.78	-9.79845	1083.28
			32.9848	5.52723	162.602	1031.8	-9.76174	1077.13
			33.0224	5.53533	162.749	1031.81	-9.72504	1070.98
			33.0596	5.54341	162.894	1031.82	-9.68833	1064.82
			33.0972	5.55147	163.039	1031.83	-9.65162	1058.65
			33.1345	5.55951	163.182	1031.84	-9.61487	1052.47
			33.1717	5.56754	163.324	1031.84	-9.57813	1046.29
			33.2086	5.57555	163.466	1031.85	-9.54138	1040.1
			33.2454	5.58354	163.606	1031.85	-9.50464	1033.91
			33.2819	5.59151	163.745	1031.85	-9.46785	1027.71
			33.3188	5.59947	163.883	1031.85	-9.43107	1021.51
			33.3553	5.60741	164.021	1031.84	-9.39428	1015.3
			33.3914	5.61533	164.157	1031.84	-9.3575	1009.09
			33.4275	5.62323	164.292	1031.83	-9.32068	1002.87
			33.4636	5.63111	164.427	1031.82	-9.28386	996.646
			33.4997	5.63897	164.56	1031.81	-9.24707	990.422
			33.5354	5.64682	164.692	1031.8	-9.21021	984.19
			33.5711	5.65464	164.824	1031.79	-9.17335	977.957
			33.6064	5.66245	164.954	1031.78	-9.13653	971.721
			33.6418	5.67024	165.084	1031.76	-9.09967	965.48
			33.6771	5.678	165.212	1031.74	-9.06277	959.237
			33.7121	5.68575	165.339	1031.72	-9.02591	952.994
			33.7474	5.69348	165.466	1031.7	-8.98901	946.745
			33.782	5.70119	165.592	1031.68	-8.95212	940.497
			33.817	5.70887	165.716	1031.66	-8.91522	934.248
			33.8515	5.71654	165.84	1031.63	-8.87828	927.995
			33.8857	5.72419	165.963	1031.61	-8.84138	921.742
			33.9199	5.73182	166.085	1031.58	-8.80445	915.491
			33.9541	5.73943	166.206	1031.55	-8.76751	909.236
			33.9883	5.74701	166.326	1031.52	-8.73054	902.982
			34.0222	5.75457	166.445	1031.49	-8.6936	896.731
			34.056	5.76212	166.564	1031.46	-8.65663	890.476
			34.0894	5.76964	166.681	1031.43	-8.61965	884.225
			34.1229	5.77714	166.798	1031.39	-8.58268	877.976
			34.1563	5.78463	166.913	1031.36	-8.54567	871.725
			34.1897	5.79209	167.028	1031.32	-8.50866	865.478
			34.2228	5.79952	167.142	1031.29	-8.47164	859.234
			34.2555	5.80694	167.255	1031.25	-8.43463	852.99
			34.2885	5.81433	167.367	1031.21	-8.39758	846.75
			34.3212	5.8217	167.478	1031.17	-8.36057	840.515
			34.3535	5.82905	167.588	1031.13	-8.32352	834.28
			34.3862	5.83638	167.698	1031.09	-8.28647	828.051
			34.4181	5.84368	167.806	1031.04	-8.24942	821.828
			34.4504	5.85096	167.914	1031	-8.21233	815.605
			34.4823	5.85822	168.021	1030.95	-8.17524	809.389
			34.5143	5.86545	168.127	1030.91	-8.13819	803.18
			34.5458	5.87267	168.232	1030.86	-8.10107	796.973
			34.5773	5.87986	168.337	1030.81	-8.06398	790.774
			34.6089	5.88702	168.44	1030.77	-8.02689	784.583
			34.64	5.89417	168.543	1030.72	-7.98973	778.395
			34.6712	5.90129	168.645	1030.67	-7.9526	772.215
			34.7024	5.90838	168.746	1030.62	-7.91551	766.045
			34.7331	5.91545	168.847	1030.56	-7.87835	759.878
			34.7639	5.9225	168.946	1030.51	-7.84119	753.722
			34.7947	5.92952	169.045	1030.46	-7.80406	747.576
			34.8251	5.93652	169.143	1030.4	-7.76686	741.434
			34.8555	5.9435	169.24	1030.35	-7.72969	735.304
			34.8855	5.95045	169.336	1030.29	-7.69253	729.186
			34.9155	5.95737	169.432	1030.24	-7.65533	723.073
			34.9456	5.96427	169.526	1030.18	-7.61813	716.972
			34.9752	5.97115	169.62	1030.12	-7.58092	710.884
			35.0048	5.978	169.714	1030.07	-7.54372	704.803
			35.0345	5.98483	169.806	1030.01	-7.50648	698.736
			35.0637	5.99163	169.898	1029.95	-7.46928	692.682
			35.093	5.9984	169.989	1029.89	-7.43204	686.636
			35.1219	6.00515	170.079	1029.83	-7.3948	680.605
			35.1508	6.01187	170.169	1029.77	-7.35756	674.589
			35.1796	6.01858	170.257	1029.71	-7.32028	668.582
			35.2081	6.02525	170.345	1029.65	-7.28304	662.59
			35.2366	6.03189	170.433	1029.59	-7.24576	656.615
			35.2651	6.03852	170.519	1029.52	-7.20849	650.65
			35.2933	6.04511	170.605	1029.46	-7.17121	644.702
			35.3214	6.05168	170.69	1029.4	-7.13393	638.77
			35.3495	6.05822	170.774	1029.33	-7.09661	632.851
			35.3772	6.06473	170.858	1029.27	-7.0593	626.95
			35.405	6.07122	170.941	1029.2	-7.02198	621.067
			35.4323	6.07768	171.023	1029.14	-6.98467	615.196
			35.4597	6.08412	171.104	1029.07	-6.94735	609.345
			35.4871	6.09052	171.185	1029.01	-6.91	603.513
			35.514	6.0969	171.265	1028.94	-6.87264	597.695
			35.541	6.10326	171.345	1028.88	-6.83533	591.897
			35.5676	6.10958	171.423	1028.81	-6.79797	586.12
			35.5946	6.11588	171.501	1028.74	-6.76058	580.358
			35.6208	6.12215	171.579	1028.67	-6.72323	574.617
			35.6474	6.12839	171.655	1028.61	-6.68587	568.898
			35.6736	6.1346	171.731	1028.54	-6.64848	563.195
			35.6995	6.14079	171.807	1028.47	-6.61109	557.515
			35.7257	6.14694	171.881	1028.4	-6.5737	551.857
			35.7515	6.15308	171.956	1028.34	-6.53627	546.217
			35.777	6.15918	172.029	1028.27	-6.49887	540.601
			35.8025	6.16525	172.102	1028.2	-6.46148	535.008
			35.8279	6.17129	172.174	1028.13	-6.42405	529.434
			35.8534	6.17731	172.245	1028.06	-6.38662	523.885
			35.8785	6.18329	172.316	1027.99	-6.34919	518.36
			35.9032	6.18925	172.386	1027.92	-6.31172	512.856
			35.9282	6.19518	172.456	1027.85	-6.27429	507.377
			35.9526	6.20108	172.524	1027.78	-6.23686	501.924
			35.9773	6.20695	172.593	1027.71	-6.1994	496.491
			36.0016	6.21279	172.66	1027.64	-6.16193	491.086
			36.0259	6.2186	172.727	1027.57	-6.12446	485.708
			36.0498	6.22438	172.794	1027.5	-6.08695	480.351
			36.0738	6.23013	172.859	1027.43	-6.04949	475.023
			36.0977	6.23585	172.924	1027.36	-6.01202	469.722
			36.1213	6.24155	172.989	1027.29	-5.97451	464.445
			36.1448	6.24721	173.053	1027.22	-5.93701	459.196
			36.168	6.25284	173.116	1027.15	-5.8995	453.976
			36.1916	6.25844	173.179	1027.08	-5.86196	448.78
			36.2144	6.26401	173.242	1027.01	-5.82445	443.614
			36.2376	6.26955	173.303	1026.94	-5.78694	438.478
			36.2604	6.27506	173.364	1026.87	-5.7494	433.367
			36.2828	6.28054	173.425	1026.8	-5.71186	428.286
			36.3052	6.28599	173.484	1026.73	-5.67431	423.237
			36.3276	6.29141	173.544	1026.66	-5.63677	418.213
			36.35	6.29679	173.602	1026.59	-5.59922	413.221
			36.3721	6.30214	173.661	1026.52	-5.56168	408.261
			36.3937	6.30747	173.718	1026.45	-5.5241	403.328
			36.4158	6.31276	173.775	1026.38	-5.48652	398.427
			36.4374	6.31802	173.832	1026.31	-5.44897	393.558
			36.4587	6.32325	173.888	1026.24	-5.41135	388.718
			36.48	6.32845	173.943	1026.17	-5.37377	383.91
			36.5013	6.33361	173.998	1026.1	-5.33619	379.136
			36.5222	6.33875	174.052	1026.03	-5.29861	374.391
			36.5431	6.34385	174.106	1025.96	-5.26099	369.68
			36.564	6.34892	174.159	1025.89	-5.2234	365.002
			36.5845	6.35396	174.212	1025.83	-5.18578	360.354
			36.605	6.35897	174.264	1025.76	-5.14816	355.741
			36.6255	6.36394	174.316	1025.69	-5.11054	351.163
			36.6457	6.36889	174.367	1025.62	-5.07289	346.614
			36.6654	6.3738	174.417	1025.55	-5.03527	342.101
			36.6856	6.37867	174.467	1025.48	-4.99765	337.624
			36.7053	6.38352	174.517	1025.42	-4.95999	333.177
			36.7247	6.38833	174.566	1025.35	-4.92233	328.767
			36.7441	6.3931	174.614	1025.28	-4.88471	324.392
			36.7635	6.39785	174.663	1025.21	-4.84701	320.049
			36.7825	6.40256	174.71	1025.15	-4.80936	315.743
			36.8015	6.40724	174.757	1025.08	-4.7717	311.472
			36.8205	6.41189	174.804	1025.01	-4.734	307.235
			36.8391	6.4165	174.85	1024.95	-4.69634	303.034
			36.8577	6.42108	174.895	1024.89	-4.65869	298.87
			36.876	6.42563	174.94	1024.82	-4.62095	294.739
			36.8946	6.43014	174.985	1024.75	-4.58329	290.645
			36.9124	6.43462	175.029	1024.69	-4.5456	286.589
			36.9303	6.43907	175.073	1024.62	-4.50786	282.565
			36.9482	6.44348	175.116	1024.56	-4.47017	278.58
			36.966	6.44785	175.159	1024.5	-4.43247	274.633
			36.9835	6.4522	175.201	1024.43	-4.39474	270.719
			37.001	6.45651	175.242	1024.37	-4.35704	266.843
			37.0181	6.46078	175.284	1024.3	-4.31931	263.006
			37.0352	6.46502	175.325	1024.24	-4.28157	259.202
			37.0523	6.46923	175.365	1024.18	-4.24384	255.437
			37.069	6.4734	175.405	1024.11	-4.20614	251.71
			37.0853	6.47754	175.444	1024.05	-4.16837	248.018
			37.1021	6.48165	175.483	1023.99	-4.13064	244.364
			37.1184	6.48571	175.522	1023.93	-4.0929	240.749
			37.1344	6.48975	175.56	1023.87	-4.05513	237.168
			37.1507	6.49375	175.597	1023.81	-4.0174	233.626
			37.1663	6.49771	175.635	1023.75	-3.97963	230.123
			37.1822	6.50164	175.671	1023.69	-3.94185	226.655
			37.1978	6.50554	175.708	1023.63	-3.90408	223.226
			37.2134	6.5094	175.744	1023.58	-3.86631	219.835
			37.2286	6.51322	175.779	1023.52	-3.82854	216.48
			37.2438	6.51701	175.814	1023.46	-3.79077	213.163
			37.2586	6.52076	175.849	1023.4	-3.75299	209.885
			37.2734	6.52449	175.883	1023.34	-3.71518	206.643
			37.2883	6.52817	175.917	1023.29	-3.67741	203.439
			37.3027	6.53181	175.95	1023.23	-3.6396	200.274
			37.3171	6.53543	175.983	1023.17	-3.60179	197.144
			37.3316	6.53901	176.015	1023.12	-3.56402	194.053
			37.3456	6.54254	176.048	1023.07	-3.52621	191.001
			37.3597	6.54605	176.079	1023.01	-3.4884	187.984
			37.3734	6.54952	176.11	1022.96	-3.45059	185.006
			37.3871	6.55295	176.141	1022.9	-3.41278	182.066
			37.4004	6.55635	176.172	1022.85	-3.37493	179.162
			37.414	6.55971	176.202	1022.8	-3.33712	176.296
			37.427	6.56304	176.231	1022.74	-3.29931	173.469
			37.4403	6.56633	176.261	1022.69	-3.26146	170.677
			37.4532	6.56958	176.29	1022.64	-3.22362	167.923
			37.4657	6.57279	176.318	1022.6	-3.18581	165.207
			37.4783	6.57598	176.346	1022.54	-3.14796	162.526
			37.4908	6.57912	176.374	1022.49	-3.11011	159.883
			37.5033	6.58223	176.401	1022.45	-3.0723	157.279
			37.5155	6.5853	176.428	1022.39	-3.03441	154.709
			37.5273	6.58833	176.454	1022.35	-2.99657	152.177
			37.5394	6.59133	176.481	1022.3	-2.95872	149.683
			37.5508	6.59429	176.506	1022.25	-2.92087	147.223
			37.5626	6.59722	176.532	1022.2	-2.88298	144.801
			37.574	6.6001	176.557	1022.16	-2.84514	142.416
			37.585	6.60295	176.581	1022.11	-2.80729	140.066
			37.5964	6.60577	176.606	1022.07	-2.7694	137.753
			37.6075	6.60854	176.629	1022.02	-2.73155	135.476
			37.6181	6.61128	176.653	1021.98	-2.69367	133.234
			37.6287	6.61399	176.676	1021.93	-2.65578	131.029
			37.6394	6.61665	176.699	1021.89	-2.61793	128.86
			37.6496	6.61928	176.721	1021.85	-2.58001	126.725
			37.6599	6.62187	176.743	1021.81	-2.54212	124.627
			37.6698	6.62442	176.765	1021.76	-2.50428	122.564
			37.6797	6.62694	176.786	1021.73	-2.46635	120.536
			37.6895	6.62942	176.807	1021.69	-2.42847	118.543
			37.699	6.63186	176.828	1021.65	-2.39058	116.586
			37.7085	6.63427	176.848	1021.61	-2.35266	114.662
			37.718	6.63663	176.868	1021.57	-2.31477	112.773
			37.7272	6.63896	176.887	1021.53	-2.27688	110.92
			37.7363	6.64125	176.907	1021.49	-2.23896	109.1
			37.745	6.64351	176.925	1021.46	-2.20107	107.315
			37.7538	6.64572	176.944	1021.43	-2.16319	105.564
			37.7621	6.6479	176.962	1021.39	-2.12523	103.847
			37.7709	6.65004	176.98	1021.35	-2.08734	102.163
			37.7788	6.65214	176.997	1021.32	-2.04942	100.514
			37.7872	6.65421	177.014	1021.28	-2.01149	98.8975
			37.7952	6.65623	177.031	1021.25	-1.97357	97.3147
			37.8028	6.65822	177.047	1021.22	-1.93568	95.7659
			37.8104	6.66017	177.064	1021.18	-1.89776	94.2489
			37.818	6.66209	177.079	1021.15	-1.8598	92.7653
			37.8252	6.66396	177.095	1021.12	-1.82191	91.3153
			37.8324	6.6658	177.11	1021.09	-1.78395	89.8967
			37.8396	6.6676	177.125	1021.06	-1.74602	88.5111
			37.8465	6.66936	177.139	1021.03	-1.7081	87.1584
			37.8533	6.67108	177.153	1021	-1.67018	85.8369
			37.8598	6.67277	177.167	1020.98	-1.63221	84.548
			37.8662	6.67441	177.18	1020.95	-1.59429	83.2915
			37.8727	6.67602	177.193	1020.92	-1.55637	82.0658
			37.8788	6.67759	177.206	1020.9	-1.5184	80.8721
			37.8845	6.67912	177.218	1020.87	-1.48048	79.7105
			37.8906	6.68061	177.231	1020.85	-1.44252	78.5794
			37.8963	6.68206	177.242	1020.82	-1.40459	77.4798
			37.9016	6.68348	177.254	1020.8	-1.36667	76.4119
			37.9069	6.68486	177.265	1020.78	-1.32871	75.374
			37.9122	6.6862	177.276	1020.75	-1.29075	74.3672
			37.9175	6.6875	177.286	1020.74	-1.25282	73.3917
			37.9225	6.68876	177.296	1020.71	-1.21486	72.446
			37.927	6.68998	177.306	1020.69	-1.1769	71.531
			37.9316	6.69116	177.316	1020.67	-1.13897	70.6468
			37.9362	6.69231	177.325	1020.65	-1.10097	69.7921
			37.9403	6.69342	177.334	1020.63	-1.06301	68.9678
			37.9445	6.69449	177.342	1020.62	-1.02509	68.1738
			37.9487	6.69552	177.35	1020.6	-0.987126	67.4091
			37.9525	6.69651	177.358	1020.58	-0.949164	66.6744
			37.9563	6.69746	177.366	1020.56	-0.911202	65.9697
			37.9597	6.69837	177.373	1020.55	-0.87324	65.294
			37.9631	6.69925	177.38	1020.54	-0.835278	64.648
			37.9666	6.70008	177.387	1020.52	-0.797316	64.0317
			37.9696	6.70088	177.393	1020.51	-0.759354	63.4442
			37.9726	6.70164	177.399	1020.5	-0.721392	62.8861
			37.9753	6.70236	177.405	1020.49	-0.68343	62.3574
			37.978	6.70304	177.411	1020.47	-0.645468	61.8572
			37.9806	6.70368	177.416	1020.46	-0.607506	61.3862
			37.9829	6.70429	177.421	1020.46	-0.569544	60.9443
			37.9852	6.70485	177.425	1020.44	-0.531544	60.5309
			37.9871	6.70538	177.429	1020.43	-0.493582	60.1464
			37.989	6.70586	177.433	1020.43	-0.455658	59.7908
			37.9909	6.70631	177.437	1020.42	-0.417658	59.4635
			37.9924	6.70672	177.44	1020.41	-0.379696	59.1649
			37.9939	6.70709	177.443	1020.41	-0.341734	58.8951
			37.9951	6.70742	177.445	1020.4	-0.303734	58.6535
			37.9962	6.70771	177.448	1020.39	-0.265772	58.4405
			37.9973	6.70797	177.45	1020.39	-0.22781	58.2561
			37.9981	6.70818	177.451	1020.39	-0.189848	58.0999
			37.9989	6.70836	177.453	1020.38	-0.151886	57.9721
			37.9992	6.70849	177.454	1020.38	-0.113924	57.8728
			37.9996	6.70859	177.455	1020.38	-0.075924	57.8017
			38	6.70865	177.455	1020.38	-0.037962	57.759
			38	6.70867	177.455	1020.38	0	57.7447
							0.038	57.7587
							0.076	57.801
							0.114	57.8717
							0.152	57.9706
							0.19	58.098
							0.228	58.2538
							0.26562	58.4379
							0.30362	58.6505
							0.34162	58.8917
							0.37962	59.1612
							0.41762	59.4594
							0.45562	59.7862
							0.49362	60.1415
							0.53162	60.5256
							0.56962	60.9387
							0.60762	61.3802
							0.64562	61.8508
							0.68362	62.3505
							0.72124	62.8789
							0.75924	63.4366
							0.79724	64.0238
							0.83524	64.6397
							0.87324	65.2853
							0.91124	65.9606
							0.94924	66.6649
							0.98724	67.3993
							1.02524	68.1636
							1.06286	68.9572
							1.10086	69.7811
							1.13886	70.6354
							1.17686	71.5193
							1.21486	72.4339
							1.25286	73.3792
							1.29086	74.3543
							1.32886	75.3607
							1.36648	76.3981
							1.40448	77.4657
							1.44248	78.5649
							1.48048	79.6957
							1.51848	80.8569
							1.55648	82.0502
							1.59448	83.2755
							1.6321	84.5316
							1.6701	85.8202
							1.7081	87.1414
							1.7461	88.4936
							1.7841	89.8788
							1.82172	91.2971
							1.85972	92.7468
							1.89772	94.2299
							1.93572	95.7465
							1.97372	97.2951
							2.01134	98.8775
							2.04934	100.494
							2.08734	102.142
							2.12534	103.826
							2.16334	105.543
							2.20096	107.293
							2.23896	109.078
							2.27696	110.898
							2.31458	112.751
							2.35258	114.639
							2.39058	116.562
							2.42858	118.519
							2.4662	120.511
							2.5042	122.54
							2.5422	124.602
							2.57982	126.7
							2.61782	128.835
							2.65582	131.003
							2.69382	133.208
							2.73144	135.45
							2.76944	137.726
							2.80706	140.039
							2.84506	142.389
							2.88306	144.774
							2.92068	147.196
							2.95868	149.655
							2.99668	152.149
							3.0343	154.681
							3.0723	157.25
							3.10992	159.855
							3.14792	162.497
							3.18592	165.178
							3.22354	167.893
							3.26154	170.647
							3.29916	173.439
							3.33716	176.266
							3.37478	179.132
							3.41278	182.036
							3.4504	184.976
							3.4884	187.954
							3.52602	190.971
							3.56402	194.023
							3.60164	197.114
							3.63964	200.243
							3.67726	203.408
							3.71526	206.612
							3.75288	209.855
							3.79088	213.132
							3.8285	216.449
							3.8665	219.804
							3.90412	223.195
							3.94174	226.624
							3.97974	230.093
							4.01736	233.596
							4.05498	237.138
							4.09298	240.718
							4.1306	244.334
							4.16822	247.988
							4.20622	251.68
							4.24384	255.407
							4.28146	259.172
							4.31946	262.976
							4.35708	266.814
							4.3947	270.69
							4.43232	274.603
							4.47032	278.551
							4.50794	282.537
							4.54556	286.56
							4.58318	290.617
							4.6208	294.711
							4.6588	298.842
							4.69642	303.007
							4.73404	307.208
							4.77166	311.446
							4.80928	315.717
							4.8469	320.024
							4.88452	324.367
							4.92252	328.742
							4.96014	333.153
							4.99776	337.6
							5.03538	342.078
							5.073	346.592
							5.11062	351.14
							5.14824	355.72
							5.18586	360.333
							5.22348	364.982
							5.2611	369.66
							5.29872	374.372
							5.33634	379.118
							5.37396	383.893
							5.4112	388.701
							5.44882	393.542
							5.48644	398.411
							5.52406	403.313
							5.56168	408.247
							5.5993	413.208
							5.63692	418.201
							5.67416	423.225
							5.71178	428.276
							5.7494	433.357
							5.78702	438.469
							5.82464	443.606
							5.86188	448.773
							5.8995	453.97
							5.93712	459.19
							5.97436	464.44
							6.01198	469.719
							6.0496	475.021
							6.08684	480.35
							6.12446	485.708
							6.16208	491.087
							6.19932	496.494
							6.23694	501.927
							6.27418	507.381
							6.3118	512.861
							6.34904	518.367
							6.38666	523.893
							6.4239	529.443
							6.46152	535.019
							6.49876	540.613
							6.53638	546.231
							6.57362	551.872
							6.61124	557.531
							6.64848	563.212
							6.68572	568.917
							6.72334	574.637
							6.76058	580.379
							6.79782	586.143
							6.83544	591.921
							6.87268	597.72
							6.90992	603.54
							6.94754	609.373
							6.98478	615.226
							7.02202	621.098
							7.05926	626.983
							7.0965	632.886
							7.13412	638.807
							7.17136	644.739
							7.2086	650.689
							7.24584	656.656
							7.28308	662.633
							7.32032	668.626
							7.35756	674.634
							7.3948	680.653
							7.43204	686.685
							7.46928	692.733
							7.50652	698.788
							7.54376	704.858
							7.581	710.94
							7.61824	717.03
							7.65548	723.133
							7.69272	729.247
							7.72958	735.368
							7.76682	741.5
							7.80406	747.643
							7.8413	753.791
							7.87854	759.949
							7.9154	766.117
							7.95264	772.29
							7.98988	778.471
							8.02674	784.662
							8.06398	790.854
							8.10122	797.055
							8.13808	803.264
							8.17532	809.475
							8.21256	815.693
							8.24942	821.918
							8.28666	828.143
							8.32352	834.374
							8.36076	840.612
							8.39762	846.848
							8.43486	853.09
							8.47172	859.337
							8.50858	865.582
							8.54582	871.831
							8.58268	878.084
							8.61954	884.335
							8.65678	890.589
							8.69364	896.846
							8.7305	903.099
							8.76736	909.355
							8.8046	915.612
							8.84146	921.866
							8.87832	928.12
							8.91518	934.376
							8.95204	940.627
							8.9889	946.878
							9.02614	953.129
							9.063	959.374
							9.09986	965.618
							9.13672	971.862
							9.17358	978.1
							9.21044	984.335
							9.24692	990.569
							9.28378	996.796
							9.32064	1003.02
							9.3575	1009.24
							9.39436	1015.46
							9.43122	1021.67
							9.46808	1027.88
							9.50456	1034.08
							9.54142	1040.27
							9.57828	1046.46
							9.61476	1052.64
							9.65162	1058.82
							9.68848	1064.99
							9.72496	1071.15
							9.76182	1077.31
							9.7983	1083.46
							9.83516	1089.6
							9.87164	1095.74
							9.9085	1101.87
							9.94498	1107.98
							9.98184	1114.1
							10.0183	1120.2
							10.0552	1126.29
							10.0917	1132.38
							10.1281	1138.45
							10.165	1144.52
							10.2015	1150.58
							10.238	1156.63
							10.2744	1162.66
							10.3109	1168.69
							10.3478	1174.71
							10.3843	1180.72
							10.4207	1186.71
							10.4572	1192.7
							10.4937	1198.67
							10.5302	1204.64
							10.5667	1210.59
							10.6031	1216.53
							10.6396	1222.46
							10.6761	1228.38
							10.7126	1234.29
							10.7491	1240.18
							10.7852	1246.07
							10.8216	1251.94
							10.8581	1257.8
							10.8946	1263.64
							10.9307	1269.47
							10.9672	1275.3
							11.0037	1281.1
							11.0398	1286.9
							11.0762	1292.68
							11.1127	1298.45
							11.1488	1304.2
							11.1853	1309.94
							11.2214	1315.67
							11.2579	1321.38
							11.294	1327.08
							11.3301	1332.77
							11.3666	1338.44
							11.4027	1344.1
							11.4388	1349.74
							11.4752	1355.37
							11.5113	1360.98
							11.5474	1366.58
							11.5835	1372.17
							11.6196	1377.74
							11.6561	1383.3
							11.6922	1388.83
							11.7283	1394.36
							11.7644	1399.87
							11.8005	1405.36
							11.8366	1410.84
							11.8727	1416.31
							11.9088	1421.76
							11.9445	1427.19
							11.9806	1432.61
							12.0167	1438.01
							12.0528	1443.39
							12.0889	1448.77
							12.1247	1454.12
							12.1608	1459.46
							12.1969	1464.78
							12.2326	1470.09
							12.2687	1475.38
							12.3044	1480.65
							12.3405	1485.91
							12.3762	1491.15
							12.4123	1496.37
							12.448	1501.58
							12.4841	1506.78
							12.5199	1511.95
							12.5556	1517.11
							12.5917	1522.25
							12.6274	1527.38
							12.6631	1532.49
							12.6988	1537.58
							12.7349	1542.66
							12.7707	1547.71
							12.8064	1552.76
							12.8421	1557.79
							12.8778	1562.79
							12.9135	1567.78
							12.9493	1572.76
							12.985	1577.71
							13.0207	1582.65
							13.0564	1587.58
							13.0918	1592.48
							13.1275	1597.37
							13.1632	1602.25
							13.1989	1607.1
							13.2343	1611.94
							13.27	1616.76
							13.3057	1621.56
							13.341	1626.35
							13.3768	1631.12
							13.4121	1635.87
							13.4478	1640.6
							13.4832	1645.32
							13.5185	1650.02
							13.5542	1654.7
							13.5896	1659.37
							13.6249	1664.01
							13.6606	1668.64
							13.696	1673.26
							13.7313	1677.85
							13.7666	1682.43
							13.802	1686.99
							13.8377	1691.54
							13.873	1696.06
							13.9084	1700.57
							13.9437	1705.06
							13.9787	1709.54
							14.014	1713.99
							14.0494	1718.43
							14.0847	1722.85
							14.12	1727.26
							14.1554	1731.64
							14.1903	1736.02
							14.2257	1740.37
							14.261	1744.7
							14.296	1749.02
							14.3313	1753.32
							14.3663	1757.6
							14.4016	1761.87
							14.4366	1766.12
							14.4719	1770.35
							14.5069	1774.56
							14.5418	1778.76
							14.5772	1782.94
							14.6121	1787.1
							14.6471	1791.25
							14.6821	1795.38
							14.717	1799.49
							14.7524	1803.58
							14.7873	1807.66
							14.8223	1811.71
							14.8572	1815.76
							14.8922	1819.78
							14.9272	1823.79
							14.9617	1827.78
							14.9967	1831.75
							15.0317	1835.71
							15.0666	1839.65
							15.1016	1843.57
							15.1362	1847.48
							15.1711	1851.37
							15.2057	1855.24
							15.2407	1859.1
							15.2752	1862.93
							15.3102	1866.76
							15.3448	1870.56
							15.3797	1874.35
							15.4143	1878.12
							15.4489	1881.87
							15.4839	1885.61
							15.5184	1889.33
							15.553	1893.04
							15.5876	1896.72
							15.6222	1900.4
[truncated: 1,148 more rows]

## Sheet: Figure 3d
Figure 3d
Model	Q = 0.5	Elastic		Viscoelastic			Q = 3.75	Elastic		Viscoelastic			Q = 4.25	Elastic		Viscoelastic			Experiments	Control				Low				Medium
		t (h)	R^2/Rinit^2	t (h)	R^2/Rinit^2			t (h)	R^2/Rinit^2	t (h)	R^2/Rinit^2			t (h)	R^2/Rinit^2	t (h)	R^2/Rinit^2			t (h)	R^2/Rinit^2	Sym. errors		t (h)	R^2/Rinit^2	Sym. errors		t (h)	R^2/Rinit^2	Sym. errors
		0	1	0	1			0	1	0	1			0	1	0	1			0	1	0		0	1	0		0	1	0
		0.056	1.00032	0.056	1.00024			0.0056	1.00002	0.056	1.00024			0.0056	1.00002	0.056	1.00024			0.1667	1.0129	0.0046		0.1667	1.0049	0.009		0.1667	1.0102	0.0067
		0.112	1.00066	0.112	1.00049			0.0112	1.00004	0.112	1.00049			0.0112	1.00004	0.112	1.00049			0.3333	1.0218	0.0054		0.3333	1.0204	0.0127		0.3333	1.0204	0.0077
		0.168	1.00102	0.168	1.00077			0.0168	1.00007	0.168	1.00077			0.0168	1.00007	0.168	1.00077			0.5	1.0268	0.0052		0.5	1.0175	0.0129		0.5	1.0284	0.0089
		0.224	1.00141	0.224	1.00107			0.0224	1.00009	0.224	1.00107			0.0224	1.00009	0.224	1.00107			0.6667	1.0314	0.0054		0.6667	1.0184	0.014		0.6667	1.0305	0.0098
		0.28	1.00182	0.28	1.0014			0.028	1.00011	0.28	1.0014			0.028	1.00011	0.28	1.0014			0.8333	1.0327	0.006		0.8333	1.0225	0.0132		0.8333	1.0403	0.0101
		0.336	1.00225	0.336	1.00174			0.0336	1.00014	0.336	1.00174			0.0336	1.00014	0.336	1.00174			1	1.0434	0.0081		1	1.0262	0.0146		1	1.0414	0.0136
		0.392	1.0027	0.392	1.00211			0.0392	1.00016	0.392	1.00211			0.0392	1.00016	0.392	1.00211			1.1667	1.044	0.0077		1.1667	1.0371	0.0153		1.1667	1.0492	0.0124
		0.448	1.00317	0.448	1.00249			0.0448	1.00019	0.448	1.00249			0.0448	1.00019	0.448	1.00249			1.3333	1.0455	0.0078		1.3333	1.0406	0.014		1.3333	1.0624	0.0135
		0.504	1.00366	0.504	1.0029			0.0504	1.00021	0.504	1.0029			0.0504	1.00021	0.504	1.0029			1.5	1.0511	0.0075		1.5	1.0447	0.0139		1.5	1.0721	0.0143
		0.56	1.00418	0.56	1.00333			0.056	1.00024	0.56	1.00333			0.056	1.00024	0.56	1.00333			1.6667	1.0521	0.0073		1.6667	1.0482	0.015		1.6667	1.0884	0.0152
		0.616	1.00471	0.616	1.00378			0.0616	1.00026	0.616	1.00378			0.0616	1.00026	0.616	1.00378			1.8333	1.0529	0.0068		1.8333	1.0472	0.0142		1.8333	1.1002	0.0161
		0.672	1.00527	0.672	1.00426			0.0672	1.00028	0.672	1.00426			0.0672	1.00028	0.672	1.00426			2	1.0556	0.0065		2	1.0496	0.0129		2	1.1049	0.0146
		0.728	1.00585	0.728	1.00475			0.0728	1.00031	0.728	1.00475			0.0728	1.00031	0.728	1.00475			2.1667	1.0561	0.0087		2.1667	1.0752	0.0158		2.1667	1.1133	0.0153
		0.784	1.00644	0.784	1.00526			0.0784	1.00034	0.784	1.00526			0.0784	1.00034	0.784	1.00526			2.3333	1.0602	0.0089		2.3333	1.0772	0.0147		2.3333	1.1331	0.017
		0.84	1.00706	0.84	1.0058			0.084	1.00036	0.84	1.0058			0.084	1.00036	0.84	1.0058			2.5	1.063	0.0093		2.5	1.0837	0.0167		2.5	1.1502	0.02
		0.896	1.0077	0.896	1.00635			0.0896	1.00039	0.896	1.00635			0.0896	1.00039	0.896	1.00635			2.6667	1.0693	0.0098		2.6667	1.0911	0.0169		2.6667	1.1669	0.0215
		0.952	1.00836	0.952	1.00693			0.0952	1.00041	0.952	1.00693			0.0952	1.00041	0.952	1.00693			2.8333	1.0729	0.0094		2.8333	1.1095	0.0198		2.8333	1.1788	0.0225
		1.008	1.00903	1.008	1.00752			0.1008	1.00044	1.008	1.00752			0.1008	1.00044	1.008	1.00752			3	1.077	0.0097		3	1.1147	0.0218		3	1.1904	0.0237
		1.064	1.00976	1.064	1.00814			0.1064	1.00047	1.064	1.00899			0.1064	1.00047	1.064	1.00903			3.1667	1.0793	0.0103		3.1667	1.1286	0.0221		3.1667	1.2054	0.0239
		1.12	1.01051	1.12	1.00877			0.112	1.00049	1.12	1.01051			0.112	1.00049	1.12	1.0106			3.3333	1.0883	0.0083		3.3333	1.1329	0.0227		3.3333	1.2247	0.0273
		1.176	1.01128	1.176	1.00943			0.1176	1.00052	1.176	1.01208			0.1176	1.00052	1.176	1.01226			3.5	1.0889	0.0081		3.5	1.1499	0.0258		3.5	1.24	0.0279
		1.232	1.01207	1.232	1.0101			0.1232	1.00055	1.232	1.0137			0.1232	1.00055	1.232	1.01399			3.6667	1.0866	0.008		3.6667	1.16	0.0275		3.6667	1.2683	0.0302
		1.288	1.01289	1.288	1.0108			0.1288	1.00057	1.288	1.01537			0.1288	1.00057	1.288	1.0158			3.8333	1.0883	0.0072		3.8333	1.1749	0.0291		3.8333	1.2803	0.031
		1.344	1.01373	1.344	1.01151			0.1344	1.0006	1.344	1.0171			0.1344	1.0006	1.344	1.01769			4	1.097	0.0118		4	1.1925	0.0296		4	1.3071	0.0335
		1.4	1.0146	1.4	1.01225			0.14	1.00063	1.4	1.01888			0.14	1.00063	1.4	1.01967			4.1667	1.0976	0.0109		4.1667	1.206	0.0303		4.1667	1.3223	0.0341
		1.456	1.01548	1.456	1.013			0.1456	1.00066	1.456	1.02071			0.1456	1.00066	1.456	1.02174			4.3333	1.0983	0.013		4.3333	1.2127	0.0312		4.3333	1.3372	0.0355
		1.512	1.01639	1.512	1.01378			0.1512	1.00069	1.512	1.0226			0.1512	1.00069	1.512	1.02389			4.5	1.1074	0.0137		4.5	1.2384	0.0332		4.5	1.3584	0.0361
		1.568	1.01732	1.568	1.01457			0.1568	1.00071	1.568	1.02455			0.1568	1.00071	1.568	1.02614			4.6667	1.1021	0.0128		4.6667	1.2579	0.0355		4.6667	1.3829	0.0374
		1.624	1.01828	1.624	1.01538			0.1624	1.00074	1.624	1.02656			0.1624	1.00074	1.624	1.02848			4.8333	1.1126	0.0134		4.8333	1.277	0.0363		4.8333	1.3947	0.0354
		1.68	1.01925	1.68	1.01621			0.168	1.00077	1.68	1.02862			0.168	1.00077	1.68	1.03092			5	1.1097	0.0142		5	1.2922	0.0383		5	1.4089	0.0398
		1.736	1.02025	1.736	1.01706			0.1736	1.0008	1.736	1.03074			0.1736	1.0008	1.736	1.03347			5.1667	1.1091	0.0157		5.1667	1.2828	0.0378		5.1667	1.3833	0.0381
		1.792	1.02127	1.792	1.01793			0.1792	1.00083	1.792	1.03293			0.1792	1.00083	1.792	1.03611			5.3333	1.1141	0.0148		5.3333	1.2714	0.0382		5.3333	1.3785	0.0374
		1.848	1.02232	1.848	1.01882			0.1848	1.00086	1.848	1.03517			0.1848	1.00086	1.848	1.03886			5.5	1.1158	0.0164		5.5	1.2692	0.038		5.5	1.3602	0.0361
		1.904	1.02338	1.904	1.01973			0.1904	1.00089	1.904	1.03748			0.1904	1.00089	1.904	1.04172			5.6667	1.1137	0.0142		5.6667	1.265	0.0375		5.6667	1.3628	0.0365
		1.96	1.02447	1.96	1.02065			0.196	1.00092	1.96	1.03985			0.196	1.00092	1.96	1.0447			5.8333	1.1162	0.0167		5.8333	1.2584	0.0368		5.8333	1.3629	0.036
		2.016	1.02558	2.016	1.02159			0.2016	1.00095	2.016	1.04229			0.2016	1.00095	2.016	1.04778			6	1.1194	0.0161		6	1.2593	0.0362		6	1.3553	0.0356
		2.072	1.02671	2.072	1.02256			0.2072	1.00098	2.072	1.04479			0.2072	1.00098	2.072	1.05099			6.1667	1.1253	0.0149		6.1667	1.255	0.0356		6.1667	1.3544	0.0357
		2.128	1.02786	2.128	1.02354			0.2128	1.00101	2.128	1.04736			0.2128	1.00101	2.128	1.05432			6.3333	1.1201	0.0166		6.3333	1.254	0.035		6.3333	1.3536	0.0355
		2.184	1.02903	2.184	1.02453			0.2184	1.00104	2.184	1.04999			0.2184	1.00104	2.184	1.05778			6.5	1.1265	0.0169		6.5	1.2517	0.0345		6.5	1.344	0.0347
		2.24	1.03023	2.24	1.02555			0.224	1.00107	2.24	1.05269			0.224	1.00107	2.24	1.06136			6.6667	1.1285	0.0157		6.6667	1.2448	0.0341		6.6667	1.3444	0.0345
		2.296	1.03144	2.296	1.02658			0.2296	1.00111	2.296	1.05547			0.2296	1.00111	2.296	1.06508			6.8333	1.1345	0.0159		6.8333	1.2417	0.0331		6.8333	1.3484	0.0336
		2.352	1.03268	2.352	1.02764			0.2352	1.00114	2.352	1.05831			0.2352	1.00114	2.352	1.06893			7	1.1296	0.0161		7	1.243	0.0326		7	1.3388	0.0327
		2.408	1.03394	2.408	1.02871			0.2408	1.00117	2.408	1.06122			0.2408	1.00117	2.408	1.07291			7.1667	1.1333	0.0179		7.1667	1.2467	0.0314		7.1667	1.3343	0.0331
		2.464	1.03522	2.464	1.02979			0.2464	1.0012	2.464	1.06421			0.2464	1.0012	2.464	1.07705			7.3333	1.1388	0.0173		7.3333	1.2432	0.0309		7.3333	1.3191	0.0326
		2.52	1.03652	2.52	1.0309			0.252	1.00123	2.52	1.06727			0.252	1.00123	2.52	1.08132			7.5	1.1363	0.0177		7.5	1.2462	0.0315		7.5	1.3235	0.0316
		2.576	1.03784	2.576	1.03202			0.2576	1.00127	2.576	1.0704			0.2576	1.00127	2.576	1.08575			7.6667	1.1409	0.0194		7.6667	1.2432	0.0313		7.6667	1.3187	0.032
		2.632	1.03919	2.632	1.03316			0.2632	1.0013	2.632	1.07361			0.2632	1.0013	2.632	1.09033			7.8333	1.1474	0.0175		7.8333	1.2382	0.0302		7.8333	1.3188	0.0325
		2.688	1.04055	2.688	1.03432			0.2688	1.00133	2.688	1.0769			0.2688	1.00133	2.688	1.09507			8	1.1461	0.0188		8	1.2417	0.0303		8	1.3032	0.0315
		2.744	1.04193	2.744	1.03549			0.2744	1.00137	2.744	1.08026			0.2744	1.00137	2.744	1.09997			8.1667	1.1573	0.0207		8.1667	1.19	0.0214
		2.8	1.04334	2.8	1.03668			0.28	1.0014	2.8	1.0837			0.28	1.0014	2.8	1.10504			8.3333	1.1596	0.0216		8.3333	nan	nan
		2.856	1.04476	2.856	1.03789			0.2856	1.00143	2.856	1.08722			0.2856	1.00143	2.856	1.11028			8.5	1.1643	0.0224		8.5	nan	nan
		2.912	1.04621	2.912	1.03911			0.2912	1.00147	2.912	1.09082			0.2912	1.00147	2.912	1.1157			8.6667	1.17	0.023		8.6667	nan	nan
		2.968	1.04767	2.968	1.04035			0.2968	1.0015	2.968	1.0945			0.2968	1.0015	2.968	1.12129			8.8333	1.1704	0.0229		8.8333	nan	nan
		3.024	1.04916	3.024	1.04161			0.3024	1.00153	3.024	1.09827			0.3024	1.00153	3.024	1.12707			9	1.1721	0.0233		9	nan	nan
		3.08	1.05066	3.08	1.04289			0.308	1.00157	3.08	1.10211			0.308	1.00157	3.08	1.13303			9.1667	1.1764	0.0235		9.1667	nan	nan
		3.136	1.05219	3.136	1.04418			0.3136	1.0016	3.136	1.10604			0.3136	1.0016	3.136	1.13918			9.3333	1.1785	0.0242		9.3333	nan	nan
		3.192	1.05374	3.192	1.04549			0.3192	1.00164	3.192	1.11006			0.3192	1.00164	3.192	1.14553			9.5	1.1819	0.0243		9.5	nan	nan
		3.248	1.0553	3.248	1.04681			0.3248	1.00167	3.248	1.11416			0.3248	1.00167	3.248	1.15209			9.6667	1.1828	0.0248		9.6667	nan	nan
		3.304	1.05689	3.304	1.04815			0.3304	1.00171	3.304	1.11835			0.3304	1.00171	3.304	1.15884			9.8333	1.1855	0.026		9.8333	nan	nan
		3.36	1.05849	3.36	1.04951			0.336	1.00174	3.36	1.12263			0.336	1.00174	3.36	1.1658			10	1.1872	0.0256		10	nan	nan
		3.416	1.06012	3.416	1.05088			0.3416	1.00178	3.416	1.127			0.3416	1.00178	3.416	1.17298			10.1667	1.1921	0.0254		10.1667	nan	nan
		3.472	1.06176	3.472	1.05227			0.3472	1.00182	3.472	1.13146			0.3472	1.00182	3.472	1.18038			10.3333	1.1953	0.0251		10.3333	nan	nan
		3.528	1.06342	3.528	1.05367			0.3528	1.00185	3.528	1.136			0.3528	1.00185	3.528	1.18799			10.5	1.1981	0.0252		10.5	nan	nan
		3.584	1.06511	3.584	1.0551			0.3584	1.00189	3.584	1.14065			0.3584	1.00189	3.584	1.19583			10.6667	1.1991	0.025		10.6667	nan	nan
		3.64	1.06681	3.64	1.05654			0.364	1.00192	3.64	1.14538			0.364	1.00192	3.64	1.2039			10.8333	1.2021	0.0253		10.8333	nan	nan
		3.696	1.06853	3.696	1.05799			0.3696	1.00196	3.696	1.15021			0.3696	1.00196	3.696	1.21221			11	1.2093	0.0258		11	nan	nan
		3.752	1.07027	3.752	1.05946			0.3752	1.002	3.752	1.15513			0.3752	1.002	3.752	1.22075			11.1667	1.2099	0.0256		11.1667	nan	nan
		3.808	1.07203	3.808	1.06095			0.3808	1.00204	3.808	1.16015			0.3808	1.00204	3.808	1.22954			11.3333	1.2099	0.0252		11.3333	nan	nan
		3.864	1.07381	3.864	1.06245			0.3864	1.00207	3.864	1.16527			0.3864	1.00207	3.864	1.23858			11.5	1.2162	0.0256		11.5	nan	nan
		3.92	1.07561	3.92	1.06396			0.392	1.00211	3.92	1.17048			0.392	1.00211	3.92	1.24786			11.6667	1.2191	0.0254		11.6667	nan	nan
		3.976	1.07743	3.976	1.0655			0.3976	1.00215	3.976	1.17579			0.3976	1.00215	3.976	1.25741			11.8333	1.2242	0.0253		11.8333	nan	nan
		4.032	1.07926	4.032	1.06704			0.4032	1.00219	4.032	1.18121			0.4032	1.00219	4.032	1.26721			12	1.2254	0.0255		12	nan	nan
		4.088	1.08111	4.088	1.06861			0.4088	1.00223	4.088	1.18672			0.4088	1.00223	4.088	1.27728			12.1667	1.2273	0.0241		12.1667	nan	nan
		4.144	1.08299	4.144	1.07019			0.4144	1.00226	4.144	1.19234			0.4144	1.00226	4.144	1.28762			12.3333	1.2307	0.0235		12.3333	nan	nan
		4.2	1.08488	4.2	1.07178			0.42	1.0023	4.2	1.19805			0.42	1.0023	4.2	1.29824			12.5	1.2336	0.024		12.5	nan	nan
		4.256	1.08679	4.256	1.07339			0.4256	1.00234	4.256	1.20388			0.4256	1.00234	4.256	1.30913			12.6667	1.2375	0.023		12.6667	nan	nan
		4.312	1.08871	4.312	1.07502			0.4312	1.00238	4.312	1.20981			0.4312	1.00238	4.312	1.32031			12.8333	1.2432	0.0225		12.8333	nan	nan
		4.368	1.09066	4.368	1.07665			0.4368	1.00242	4.368	1.21584			0.4368	1.00242	4.368	1.33177			13	1.2503	0.0217		13	nan	nan
		4.424	1.09262	4.424	1.07831			0.4424	1.00246	4.424	1.22198			0.4424	1.00246	4.424	1.34353			13.1667	1.2576	0.0211		13.1667	nan	nan
		4.48	1.09461	4.48	1.07998			0.448	1.0025	4.48	1.22823			0.448	1.0025	4.48	1.35558			13.3333	1.2634	0.0206		13.3333	nan	nan
		4.536	1.09661	4.536	1.08167			0.4536	1.00254	4.536	1.23458			0.4536	1.00254	4.536	1.36794			13.5	1.2737	0.0203		13.5	nan	nan
		4.592	1.09863	4.592	1.08336			0.4592	1.00258	4.592	1.24105			0.4592	1.00258	4.592	1.38061			13.6667	1.2829	0.0198		13.6667	nan	nan
		4.648	1.10066	4.648	1.08508			0.4648	1.00262	4.648	1.24763			0.4648	1.00262	4.648	1.39359			13.8333	1.2891	0.02		13.8333	nan	nan
		4.704	1.10272	4.704	1.08681			0.4704	1.00266	4.704	1.25432			0.4704	1.00266	4.704	1.40689			14	1.3012	0.0203		14	nan	nan
		4.76	1.10479	4.76	1.08855			0.476	1.0027	4.76	1.26112			0.476	1.0027	4.76	1.42052			14.1667	1.3077	0.0198		14.1667	nan	nan
		4.816	1.10688	4.816	1.09031			0.4816	1.00274	4.816	1.26805			0.4816	1.00274	4.816	1.43447			14.3333	1.3036	0.0201		14.3333	nan	nan
		4.872	1.10898	4.872	1.09208			0.4872	1.00279	4.872	1.27508			0.4872	1.00279	4.872	1.44877			14.5	1.3057	0.0202		14.5	nan	nan
		4.928	1.11111	4.928	1.09386			0.4928	1.00283	4.928	1.28224			0.4928	1.00283	4.928	1.4634			14.6667	1.3047	0.0184		14.6667	nan	nan
		4.984	1.11325	4.984	1.09566			0.4984	1.00287	4.984	1.28951			0.4984	1.00287	4.984	1.47838			14.8333	1.3075	0.0186		14.8333	nan	nan
								0.504	1.00291					0.504	1.00291					15	1.3069	0.0186		15	nan	nan
								0.5096	1.00295					0.5096	1.00295					15.1667	1.3073	0.0184		15.1667	nan	nan
								0.5152	1.003					0.5152	1.003					15.3333	1.3086	0.0188		15.3333	nan	nan
								0.5208	1.00304					0.5208	1.00304					15.5	1.306	0.0194		15.5	nan	nan
								0.5264	1.00308					0.5264	1.00308					15.6667	1.3029	0.0188		15.6667	nan	nan
								0.532	1.00312					0.532	1.00312					15.8333	1.3006	0.0184		15.8333	nan	nan
								0.5376	1.00317					0.5376	1.00317					16	1.2976	0.0179		16	nan	nan
								0.5432	1.00321					0.5432	1.00321					16.1667	1.2979	0.0181		16.1667	nan	nan
								0.5488	1.00326					0.5488	1.00326					16.3333	1.2962	0.018		16.3333	nan	nan
								0.5544	1.0033					0.5544	1.0033					16.5	1.2952	0.0184		16.5	nan	nan
								0.56	1.00334					0.56	1.00334					16.6667	1.2972	0.0183		16.6667	nan	nan
								0.5656	1.00339					0.5656	1.00339					16.8333	1.2964	0.0178		16.8333	nan	nan
								0.5712	1.00343					0.5712	1.00343					17	1.2979	0.0178		17	nan	nan
								0.5768	1.00348					0.5768	1.00348					17.1667	1.2976	0.0181		17.1667	nan	nan
								0.5824	1.00352					0.5824	1.00352					17.3333	1.2997	0.0182		17.3333	nan	nan
								0.588	1.00357					0.588	1.00357					17.5	1.3007	0.0181		17.5	nan	nan
								0.5936	1.00361					0.5936	1.00361					17.6667	1.303	0.0181		17.6667	nan	nan
								0.5992	1.00366					0.5992	1.00366					17.8333	1.3051	0.0188		17.8333	nan	nan
								0.6048	1.0037					0.6048	1.0037					18	1.3089	0.0191		18	nan	nan
								0.6104	1.00375					0.6104	1.00375					18.1667	1.3169	0.0193		18.1667	nan	nan
								0.616	1.0038					0.616	1.0038					18.3333	1.3204	0.0193		18.3333	nan	nan
								0.6216	1.00384					0.6216	1.00384					18.5	1.3228	0.0188		18.5	nan	nan
								0.6272	1.00389					0.6272	1.00389					18.6667	1.3304	0.0208		18.6667	nan	nan
								0.6328	1.00394					0.6328	1.00394					18.8333	1.3309	0.0216		18.8333	nan	nan
								0.6384	1.00398					0.6384	1.00398					19	1.333	0.0223		19	nan	nan
								0.644	1.00403					0.644	1.00403					19.1667	1.3347	0.0222		19.1667	nan	nan
								0.6496	1.00408					0.6496	1.00408					19.3333	1.3397	0.023		19.3333	nan	nan
								0.6552	1.00413					0.6552	1.00413					19.5	1.3418	0.0238		19.5	nan	nan
								0.6608	1.00418					0.6608	1.00418					19.6667	1.3491	0.0236		19.6667	nan	nan
								0.6664	1.00422					0.6664	1.00422					19.8333	1.3493	0.023		19.8333	nan	nan
								0.672	1.00427					0.672	1.00427					20	1.3563	0.0239		20	nan	nan
								0.6776	1.00432					0.6776	1.00432					20.1667	1.3607	0.0247		20.1667	nan	nan
								0.6832	1.00437					0.6832	1.00437					20.3333	1.3637	0.0251		20.3333	nan	nan
								0.6888	1.00442					0.6888	1.00442					20.5	1.3715	0.0243		20.5	nan	nan
								0.6944	1.00447					0.6944	1.00447					20.6667	1.3794	0.025		20.6667	nan	nan
								0.7	1.00452					0.7	1.00452					20.8333	1.3839	0.0258		20.8333	nan	nan
								0.7056	1.00457					0.7056	1.00457					21	1.3834	0.026		21	nan	nan
								0.7112	1.00462					0.7112	1.00462					21.1667	1.382	0.026		21.1667	nan	nan
								0.7168	1.00467					0.7168	1.00467					21.3333	1.3855	0.0261		21.3333	nan	nan
								0.7224	1.00472					0.7224	1.00472					21.5	1.3877	0.0263		21.5	nan	nan
								0.728	1.00477					0.728	1.00477					21.6667	1.3884	0.027		21.6667	nan	nan
								0.7336	1.00482					0.7336	1.00482					21.8333	1.3873	0.0268		21.8333	nan	nan
								0.7392	1.00487					0.7392	1.00487					22	1.3936	0.0264		22	nan	nan
								0.7448	1.00492					0.7448	1.00492					22.1667	1.3991	0.0263		22.1667	nan	nan
								0.7504	1.00497					0.7504	1.00497					22.3333	1.4016	0.026		22.3333	nan	nan
								0.756	1.00503					0.756	1.00503					22.5	1.4036	0.0266		22.5	nan	nan
								0.7616	1.00508					0.7616	1.00508					22.6667	1.4053	0.0261		22.6667	nan	nan
								0.7672	1.00513					0.7672	1.00513					22.8333	1.4047	0.0261		22.8333	nan	nan
								0.7728	1.00518					0.7728	1.00518					23	1.4142	0.028		23	nan	nan
								0.7784	1.00523					0.7784	1.00523					23.1667	1.4257	0.0287		23.1667	nan	nan
								0.784	1.00529					0.784	1.00529					23.3333	1.4205	0.027		23.3333	nan	nan
								0.7896	1.00534					0.7896	1.00534					23.5	1.4258	0.027		23.5	nan	nan
								0.7952	1.00539					0.7952	1.00539					23.6667	1.4364	0.0268		23.6667	nan	nan
								0.8008	1.00545					0.8008	1.00545					23.8333	1.4481	0.0282		23.8333	nan	nan
								0.8064	1.0055					0.8064	1.0055					24	nan	nan		24	nan	nan
								0.812	1.00555					0.812	1.00555					24.1667	nan	nan		24.1667	nan	nan
								0.8176	1.00561					0.8176	1.00561					24.3333	nan	nan		24.3333	nan	nan
								0.8232	1.00566					0.8232	1.00566					24.5	nan	nan		24.5	nan	nan
								0.8288	1.00572					0.8288	1.00572					24.6667	nan	nan		24.6667	nan	nan
								0.8344	1.00577					0.8344	1.00577					24.8333	nan	nan		24.8333	nan	nan
								0.84	1.00583					0.84	1.00583					25	nan	nan		25	nan	nan
								0.8456	1.00588					0.8456	1.00588					25.1667	nan	nan		25.1667	nan	nan
								0.8512	1.00594					0.8512	1.00594					25.3333	nan	nan		25.3333	nan	nan
								0.8568	1.00599					0.8568	1.00599					25.5	nan	nan		25.5	nan	nan
								0.8624	1.00605					0.8624	1.00605					25.6667	nan	nan		25.6667	nan	nan
								0.868	1.0061					0.868	1.0061					25.8333	nan	nan		25.8333	nan	nan
								0.8736	1.00616					0.8736	1.00616					26	nan	nan		26	nan	nan
								0.8792	1.00622					0.8792	1.00622					26.1667	nan	nan		26.1667	nan	nan
								0.8848	1.00627					0.8848	1.00627					26.3333	nan	nan		26.3333	nan	nan
								0.8904	1.00633					0.8904	1.00633					26.5	nan	nan		26.5	nan	nan
								0.896	1.00639					0.896	1.00639					26.6667	nan	nan		26.6667	nan	nan
								0.9016	1.00644					0.9016	1.00644					26.8333	nan	nan		26.8333	nan	nan
								0.9072	1.0065					0.9072	1.0065					27	nan	nan		27	nan	nan
								0.9128	1.00656					0.9128	1.00656					27.1667	nan	nan		27.1667	nan	nan
								0.9184	1.00661					0.9184	1.00661					27.3333	nan	nan		27.3333	nan	nan
								0.924	1.00667					0.924	1.00667					27.5	nan	nan		27.5	nan	nan
								0.9296	1.00673					0.9296	1.00673					27.6667	nan	nan		27.6667	nan	nan
								0.9352	1.00679					0.9352	1.00679					27.8333	nan	nan		27.8333	nan	nan
								0.9408	1.00685					0.9408	1.00685					28	nan	nan		28	nan	nan
								0.9464	1.00691					0.9464	1.00691					28.1667	nan	nan		28.1667	nan	nan
								0.952	1.00697					0.952	1.00697					28.3333	nan	nan		28.3333	nan	nan
								0.9576	1.00702					0.9576	1.00702					28.5	nan	nan		28.5	nan	nan
								0.9632	1.00708					0.9632	1.00708					28.6667	nan	nan		28.6667	nan	nan
								0.9688	1.00714					0.9688	1.00714					28.8333	nan	nan		28.8333	nan	nan
								0.9744	1.0072					0.9744	1.0072					29	nan	nan		29	nan	nan
								0.98	1.00726					0.98	1.00726					29.1667	nan	nan		29.1667	nan	nan
								0.9856	1.00732					0.9856	1.00732					29.3333	nan	nan		29.3333	nan	nan
								0.9912	1.00738					0.9912	1.00738					29.5	nan	nan		29.5	nan	nan
								0.9968	1.00745					0.9968	1.00745					29.6667	nan	nan		29.6667	nan	nan
								1.0024	1.00751					1.0024	1.00751					29.8333	nan	nan		29.8333	nan	nan
								1.008	1.00765					1.008	1.00765					30	nan	nan		30	nan	nan
								1.0136	1.00779					1.0136	1.0078					30.1667	nan	nan		30.1667	nan	nan
								1.0192	1.00794					1.0192	1.00795					30.3333	nan	nan		30.3333	nan	nan
								1.0248	1.00809					1.0248	1.0081					30.5	nan	nan		30.5	nan	nan
								1.0304	1.00823					1.0304	1.00825					30.6667	nan	nan		30.6667	nan	nan
								1.036	1.00838					1.036	1.0084					30.8333	nan	nan		30.8333	nan	nan
								1.0416	1.00853					1.0416	1.00855					31	nan	nan		31	nan	nan
								1.0472	1.00868					1.0472	1.00871					31.1667	nan	nan		31.1667	nan	nan
								1.0528	1.00883					1.0528	1.00886					31.3333	nan	nan		31.3333	nan	nan
								1.0584	1.00898					1.0584	1.00901					31.5	nan	nan		31.5	nan	nan
								1.064	1.00913					1.064	1.00917					31.6667	nan	nan		31.6667	nan	nan
								1.0696	1.00928					1.0696	1.00932					31.8333	nan	nan		31.8333	nan	nan
								1.0752	1.00943					1.0752	1.00948					32	nan	nan		32	nan	nan
								1.0808	1.00958					1.0808	1.00964					32.1667	nan	nan		32.1667	nan	nan
								1.0864	1.00973					1.0864	1.00979					32.3333	nan	nan		32.3333	nan	nan
								1.092	1.00988					1.092	1.00995					32.5	nan	nan		32.5	nan	nan
								1.0976	1.01004					1.0976	1.01011					32.6667	nan	nan		32.6667	nan	nan
								1.1032	1.01019					1.1032	1.01027					32.8333	nan	nan		32.8333	nan	nan
								1.1088	1.01034					1.1088	1.01043					33	nan	nan		33	nan	nan
								1.1144	1.0105					1.1144	1.01059					33.1667	nan	nan		33.1667	nan	nan
								1.12	1.01065					1.12	1.01076
								1.1256	1.01081					1.1256	1.01092
								1.1312	1.01096					1.1312	1.01108
								1.1368	1.01112					1.1368	1.01125
								1.1424	1.01128					1.1424	1.01141
								1.148	1.01144					1.148	1.01158
								1.1536	1.01159					1.1536	1.01175
								1.1592	1.01175					1.1592	1.01191
								1.1648	1.01191					1.1648	1.01208
								1.1704	1.01207					1.1704	1.01225
								1.176	1.01223					1.176	1.01242
								1.1816	1.01239					1.1816	1.01259
								1.1872	1.01255					1.1872	1.01276
								1.1928	1.01271					1.1928	1.01294
								1.1984	1.01288					1.1984	1.01311
								1.204	1.01304					1.204	1.01328
								1.2096	1.0132					1.2096	1.01346
								1.2152	1.01337					1.2152	1.01363
								1.2208	1.01353					1.2208	1.01381
								1.2264	1.01369					1.2264	1.01399
								1.232	1.01386					1.232	1.01417
								1.2376	1.01403					1.2376	1.01434
								1.2432	1.01419					1.2432	1.01452
								1.2488	1.01436					1.2488	1.0147
								1.2544	1.01453					1.2544	1.01488
								1.26	1.01469					1.26	1.01507
								1.2656	1.01486					1.2656	1.01525
								1.2712	1.01503					1.2712	1.01543
								1.2768	1.0152					1.2768	1.01562
								1.2824	1.01537					1.2824	1.0158
								1.288	1.01554					1.288	1.01599
								1.2936	1.01571					1.2936	1.01618
								1.2992	1.01588					1.2992	1.01636
								1.3048	1.01606					1.3048	1.01655
								1.3104	1.01623					1.3104	1.01674
								1.316	1.0164					1.316	1.01693
								1.3216	1.01658					1.3216	1.01712
								1.3272	1.01675					1.3272	1.01731
								1.3328	1.01692					1.3328	1.01751
								1.3384	1.0171					1.3384	1.0177
								1.344	1.01728					1.344	1.01789
								1.3496	1.01745					1.3496	1.01809
								1.3552	1.01763					1.3552	1.01829
								1.3608	1.01781					1.3608	1.01848
								1.3664	1.01798					1.3664	1.01868
								1.372	1.01816					1.372	1.01888
								1.3776	1.01834					1.3776	1.01908
								1.3832	1.01852					1.3832	1.01928
								1.3888	1.0187					1.3888	1.01948
								1.3944	1.01888					1.3944	1.01968
								1.4	1.01906					1.4	1.01989
								1.4056	1.01925					1.4056	1.02009
								1.4112	1.01943					1.4112	1.02029
								1.4168	1.01961					1.4168	1.0205
								1.4224	1.0198					1.4224	1.02071
								1.428	1.01998					1.428	1.02091
								1.4336	1.02016					1.4336	1.02112
								1.4392	1.02035					1.4392	1.02133
								1.4448	1.02054					1.4448	1.02154
								1.4504	1.02072					1.4504	1.02175
								1.456	1.02091					1.456	1.02197
								1.4616	1.0211					1.4616	1.02218
								1.4672	1.02128					1.4672	1.02239
								1.4728	1.02147					1.4728	1.02261
								1.4784	1.02166					1.4784	1.02282
								1.484	1.02185					1.484	1.02304
								1.4896	1.02204					1.4896	1.02326
								1.4952	1.02223					1.4952	1.02348
								1.5008	1.02242					1.5008	1.02369
								1.5064	1.02262					1.5064	1.02391
								1.512	1.02281					1.512	1.02414
								1.5176	1.023					1.5176	1.02436
								1.5232	1.0232					1.5232	1.02458
								1.5288	1.02339					1.5288	1.02481
								1.5344	1.02358					1.5344	1.02503
								1.54	1.02378					1.54	1.02526
								1.5456	1.02398					1.5456	1.02548
								1.5512	1.02417					1.5512	1.02571
								1.5568	1.02437					1.5568	1.02594
								1.5624	1.02457					1.5624	1.02617
								1.568	1.02477					1.568	1.0264
								1.5736	1.02496					1.5736	1.02663
								1.5792	1.02516					1.5792	1.02686
								1.5848	1.02536					1.5848	1.0271
								1.5904	1.02556					1.5904	1.02733
								1.596	1.02577					1.596	1.02757
								1.6016	1.02597					1.6016	1.0278
								1.6072	1.02617					1.6072	1.02804
								1.6128	1.02637					1.6128	1.02828
								1.6184	1.02658					1.6184	1.02852
								1.624	1.02678					1.624	1.02876
								1.6296	1.02698					1.6296	1.029
								1.6352	1.02719					1.6352	1.02924
								1.6408	1.0274					1.6408	1.02949
								1.6464	1.0276					1.6464	1.02973
								1.652	1.02781					1.652	1.02998
								1.6576	1.02802					1.6576	1.03022
								1.6632	1.02823					1.6632	1.03047
								1.6688	1.02843					1.6688	1.03072
								1.6744	1.02864					1.6744	1.03097
								1.68	1.02885					1.68	1.03122
								1.6856	1.02906					1.6856	1.03147
								1.6912	1.02928					1.6912	1.03172
								1.6968	1.02949					1.6968	1.03197
								1.7024	1.0297					1.7024	1.03223
								1.708	1.02991					1.708	1.03248
								1.7136	1.03013					1.7136	1.03274
								1.7192	1.03034					1.7192	1.033
								1.7248	1.03056					1.7248	1.03326
								1.7304	1.03077					1.7304	1.03352
								1.736	1.03099					1.736	1.03378
								1.7416	1.0312					1.7416	1.03404
								1.7472	1.03142					1.7472	1.0343
								1.7528	1.03164					1.7528	1.03457
								1.7584	1.03186					1.7584	1.03483
								1.764	1.03208					1.764	1.0351
								1.7696	1.0323					1.7696	1.03536
								1.7752	1.03252					1.7752	1.03563
								1.7808	1.03274					1.7808	1.0359
								1.7864	1.03296					1.7864	1.03617
								1.792	1.03318					1.792	1.03644
								1.7976	1.0334					1.7976	1.03671
								1.8032	1.03363					1.8032	1.03699
								1.8088	1.03385					1.8088	1.03726
								1.8144	1.03408					1.8144	1.03754
								1.82	1.0343					1.82	1.03781
								1.8256	1.03453					1.8256	1.03809
								1.8312	1.03475					1.8312	1.03837
								1.8368	1.03498					1.8368	1.03865
								1.8424	1.03521					1.8424	1.03893
								1.848	1.03544					1.848	1.03921
								1.8536	1.03567					1.8536	1.0395
								1.8592	1.0359					1.8592	1.03978
								1.8648	1.03613					1.8648	1.04007
								1.8704	1.03636					1.8704	1.04035
								1.876	1.03659					1.876	1.04064
								1.8816	1.03682					1.8816	1.04093
								1.8872	1.03705					1.8872	1.04122
								1.8928	1.03729					1.8928	1.04151
								1.8984	1.03752					1.8984	1.0418
								1.904	1.03776					1.904	1.04209
								1.9096	1.03799					1.9096	1.04239
								1.9152	1.03823					1.9152	1.04268
								1.9208	1.03847					1.9208	1.04298
								1.9264	1.0387					1.9264	1.04328
								1.932	1.03894					1.932	1.04358
								1.9376	1.03918					1.9376	1.04388
								1.9432	1.03942					1.9432	1.04418
								1.9488	1.03966					1.9488	1.04448
								1.9544	1.0399					1.9544	1.04479
								1.96	1.04014					1.96	1.04509
								1.9656	1.04038					1.9656	1.0454
								1.9712	1.04062					1.9712	1.0457
								1.9768	1.04087					1.9768	1.04601
								1.9824	1.04111					1.9824	1.04632
								1.988	1.04136					1.988	1.04663
								1.9936	1.0416					1.9936	1.04694
								1.9992	1.04185					1.9992	1.04726
								2.0048	1.04209					2.0048	1.04757
								2.0104	1.04234					2.0104	1.04789
								2.016	1.04259					2.016	1.0482
								2.0216	1.04284					2.0216	1.04852
								2.0272	1.04309					2.0272	1.04884
								2.0328	1.04333					2.0328	1.04916
								2.0384	1.04359					2.0384	1.04948
								2.044	1.04384					2.044	1.0498
								2.0496	1.04409					2.0496	1.05013
								2.0552	1.04434					2.0552	1.05045
								2.0608	1.04459					2.0608	1.05078
								2.0664	1.04485					2.0664	1.0511
								2.072	1.0451					2.072	1.05143
								2.0776	1.04536					2.0776	1.05176
								2.0832	1.04561					2.0832	1.05209
								2.0888	1.04587					2.0888	1.05243
								2.0944	1.04612					2.0944	1.05276
								2.1	1.04638					2.1	1.0531
								2.1056	1.04664					2.1056	1.05343
								2.1112	1.0469					2.1112	1.05377
								2.1168	1.04716					2.1168	1.05411
								2.1224	1.04742					2.1224	1.05445
								2.128	1.04768					2.128	1.05479
								2.1336	1.04794					2.1336	1.05513
								2.1392	1.0482					2.1392	1.05547
								2.1448	1.04847					2.1448	1.05582
								2.1504	1.04873					2.1504	1.05616
								2.156	1.049					2.156	1.05651
								2.1616	1.04926					2.1616	1.05686
								2.1672	1.04953					2.1672	1.05721
								2.1728	1.04979					2.1728	1.05756
								2.1784	1.05006					2.1784	1.05791
								2.184	1.05033					2.184	1.05827
								2.1896	1.0506					2.1896	1.05862
								2.1952	1.05086					2.1952	1.05898
								2.2008	1.05113					2.2008	1.05934
								2.2064	1.0514					2.2064	1.0597
								2.212	1.05168					2.212	1.06006
								2.2176	1.05195					2.2176	1.06042
								2.2232	1.05222					2.2232	1.06078
								2.2288	1.05249					2.2288	1.06115
								2.2344	1.05277					2.2344	1.06151
								2.24	1.05304					2.24	1.06188
								2.2456	1.05332					2.2456	1.06225
								2.2512	1.05359					2.2512	1.06262
								2.2568	1.05387					2.2568	1.06299
								2.2624	1.05415					2.2624	1.06336
								2.268	1.05442					2.268	1.06373
								2.2736	1.0547					2.2736	1.06411
								2.2792	1.05498					2.2792	1.06449
								2.2848	1.05526					2.2848	1.06486
								2.2904	1.05554					2.2904	1.06524
								2.296	1.05582					2.296	1.06562
								2.3016	1.05611					2.3016	1.06601
								2.3072	1.05639					2.3072	1.06639
								2.3128	1.05667					2.3128	1.06677
								2.3184	1.05696					2.3184	1.06716
								2.324	1.05724					2.324	1.06755
								2.3296	1.05753					2.3296	1.06794
								2.3352	1.05781					2.3352	1.06833
								2.3408	1.0581					2.3408	1.06872
								2.3464	1.05839					2.3464	1.06911
								2.352	1.05868					2.352	1.0695
								2.3576	1.05897					2.3576	1.0699
								2.3632	1.05926					2.3632	1.0703
								2.3688	1.05955					2.3688	1.0707
								2.3744	1.05984					2.3744	1.0711
								2.38	1.06013					2.38	1.0715
								2.3856	1.06042					2.3856	1.0719
								2.3912	1.06072					2.3912	1.0723
								2.3968	1.06101					2.3968	1.07271
								2.4024	1.06131					2.4024	1.07312
								2.408	1.0616					2.408	1.07353
								2.4136	1.0619					2.4136	1.07394
								2.4192	1.0622					2.4192	1.07435
								2.4248	1.0625					2.4248	1.07476
								2.4304	1.06279					2.4304	1.07517
								2.436	1.06309					2.436	1.07559
								2.4416	1.06339					2.4416	1.07601
								2.4472	1.06369					2.4472	1.07643
								2.4528	1.064					2.4528	1.07685
								2.4584	1.0643					2.4584	1.07727
								2.464	1.0646					2.464	1.07769
								2.4696	1.06491					2.4696	1.07811
								2.4752	1.06521					2.4752	1.07854
								2.4808	1.06552					2.4808	1.07897
								2.4864	1.06582					2.4864	1.0794
								2.492	1.06613					2.492	1.07983
								2.4976	1.06644					2.4976	1.08026
								2.5032	1.06674					2.5032	1.08069
								2.5088	1.06705					2.5088	1.08113
								2.5144	1.06736					2.5144	1.08156
								2.52	1.06767					2.52	1.082
								2.5256	1.06799					2.5256	1.08244
								2.5312	1.0683					2.5312	1.08288
								2.5368	1.06861					2.5368	1.08332
								2.5424	1.06892					2.5424	1.08377
								2.548	1.06924					2.548	1.08421
								2.5536	1.06955					2.5536	1.08466
								2.5592	1.06987					2.5592	1.08511
								2.5648	1.07019					2.5648	1.08556
								2.5704	1.0705					2.5704	1.08601
								2.576	1.07082					2.576	1.08646
								2.5816	1.07114					2.5816	1.08692
								2.5872	1.07146					2.5872	1.08738
								2.5928	1.07178					2.5928	1.08783
								2.5984	1.0721					2.5984	1.08829
								2.604	1.07242					2.604	1.08876
								2.6096	1.07275					2.6096	1.08922
								2.6152	1.07307					2.6152	1.08968
								2.6208	1.07339					2.6208	1.09015
								2.6264	1.07372					2.6264	1.09062
								2.632	1.07404					2.632	1.09108
								2.6376	1.07437					2.6376	1.09156
								2.6432	1.0747					2.6432	1.09203
								2.6488	1.07503					2.6488	1.0925
								2.6544	1.07535					2.6544	1.09298
								2.66	1.07568					2.66	1.09346
								2.6656	1.07601					2.6656	1.09393
								2.6712	1.07635					2.6712	1.09441
								2.6768	1.07668					2.6768	1.0949
								2.6824	1.07701					2.6824	1.09538
								2.688	1.07734					2.688	1.09587
								2.6936	1.07768					2.6936	1.09635
								2.6992	1.07801					2.6992	1.09684
								2.7048	1.07835					2.7048	1.09733
								2.7104	1.07868					2.7104	1.09782
								2.716	1.07902					2.716	1.09832
								2.7216	1.07936					2.7216	1.09881
								2.7272	1.0797					2.7272	1.09931
								2.7328	1.08004					2.7328	1.09981
								2.7384	1.08038					2.7384	1.10031
								2.744	1.08072					2.744	1.10081
								2.7496	1.08106					2.7496	1.10131
								2.7552	1.08141					2.7552	1.10182
								2.7608	1.08175					2.7608	1.10233
								2.7664	1.08209					2.7664	1.10284
								2.772	1.08244					2.772	1.10335
								2.7776	1.08278					2.7776	1.10386
								2.7832	1.08313					2.7832	1.10437
								2.7888	1.08348					2.7888	1.10489
								2.7944	1.08383					2.7944	1.10541
								2.8	1.08418					2.8	1.10592
								2.8056	1.08453					2.8056	1.10645
								2.8112	1.08488					2.8112	1.10697
								2.8168	1.08523					2.8168	1.10749
								2.8224	1.08558					2.8224	1.10802
								2.828	1.08593					2.828	1.10855
								2.8336	1.08629					2.8336	1.10907
								2.8392	1.08664					2.8392	1.10961
								2.8448	1.087					2.8448	1.11014
								2.8504	1.08735					2.8504	1.11067
								2.856	1.08771					2.856	1.11121
								2.8616	1.08807					2.8616	1.11175
								2.8672	1.08843					2.8672	1.11229
								2.8728	1.08879					2.8728	1.11283
								2.8784	1.08915					2.8784	1.11337
								2.884	1.08951					2.884	1.11392
								2.8896	1.08987					2.8896	1.11447
								2.8952	1.09023					2.8952	1.11501
								2.9008	1.0906					2.9008	1.11556
								2.9064	1.09096					2.9064	1.11612
								2.912	1.09133					2.912	1.11667
								2.9176	1.09169					2.9176	1.11723
								2.9232	1.09206					2.9232	1.11779
								2.9288	1.09243					2.9288	1.11835
								2.9344	1.0928					2.9344	1.11891
								2.94	1.09317					2.94	1.11947
								2.9456	1.09354					2.9456	1.12003
								2.9512	1.09391					2.9512	1.1206
								2.9568	1.09428					2.9568	1.12117
								2.9624	1.09465					2.9624	1.12174
								2.968	1.09503					2.968	1.12231
								2.9736	1.0954					2.9736	1.12289
								2.9792	1.09578					2.9792	1.12346
								2.9848	1.09615					2.9848	1.12404
								2.9904	1.09653					2.9904	1.12462
								2.996	1.09691					2.996	1.1252
								3.0016	1.09729					3.0016	1.12579
								3.0072	1.09766					3.0072	1.12637
								3.0128	1.09804					3.0128	1.12696
								3.0184	1.09843					3.0184	1.12755
								3.024	1.09881					3.024	1.12814
								3.0296	1.09919					3.0296	1.12873
								3.0352	1.09957					3.0352	1.12933
								3.0408	1.09996					3.0408	1.12993
								3.0464	1.10034					3.0464	1.13052
								3.052	1.10073					3.052	1.13112
								3.0576	1.10112					3.0576	1.13173
								3.0632	1.1015					3.0632	1.13233
								3.0688	1.10189					3.0688	1.13294
								3.0744	1.10228					3.0744	1.13355
								3.08	1.10267					3.08	1.13416
								3.0856	1.10306					3.0856	1.13477
								3.0912	1.10346					3.0912	1.13538
								3.0968	1.10385					3.0968	1.136
								3.1024	1.10424					3.1024	1.13662
								3.108	1.10464					3.108	1.13724
								3.1136	1.10503					3.1136	1.13786
								3.1192	1.10543					3.1192	1.13848
								3.1248	1.10582					3.1248	1.13911
								3.1304	1.10622					3.1304	1.13974
								3.136	1.10662					3.136	1.14037
								3.1416	1.10702					3.1416	1.141
								3.1472	1.10742					3.1472	1.14163
								3.1528	1.10782					3.1528	1.14227
								3.1584	1.10822					3.1584	1.14291
								3.164	1.10863					3.164	1.14355
								3.1696	1.10903					3.1696	1.14419
								3.1752	1.10944					3.1752	1.14483
								3.1808	1.10984					3.1808	1.14548
								3.1864	1.11025					3.1864	1.14613
								3.192	1.11066					3.192	1.14678
								3.1976	1.11106					3.1976	1.14743
								3.2032	1.11147					3.2032	1.14808
								3.2088	1.11188					3.2088	1.14874
								3.2144	1.11229					3.2144	1.1494
								3.22	1.11271					3.22	1.15006
								3.2256	1.11312					3.2256	1.15072
								3.2312	1.11353					3.2312	1.15138
								3.2368	1.11395					3.2368	1.15205
								3.2424	1.11436					3.2424	1.15272
								3.248	1.11478					3.248	1.15339
								3.2536	1.1152					3.2536	1.15406
								3.2592	1.11561					3.2592	1.15474
								3.2648	1.11603					3.2648	1.15541
								3.2704	1.11645					3.2704	1.15609
								3.276	1.11687					3.276	1.15677
								3.2816	1.11729					3.2816	1.15746
								3.2872	1.11772					3.2872	1.15814
								3.2928	1.11814					3.2928	1.15883
								3.2984	1.11856					3.2984	1.15952
								3.304	1.11899					3.304	1.16021
								3.3096	1.11941					3.3096	1.1609
								3.3152	1.11984					3.3152	1.1616
								3.3208	1.12027					3.3208	1.16229
								3.3264	1.1207					3.3264	1.16299
								3.332	1.12113					3.332	1.1637
								3.3376	1.12156					3.3376	1.1644
								3.3432	1.12199					3.3432	1.16511
								3.3488	1.12242					3.3488	1.16581
								3.3544	1.12285					3.3544	1.16653
								3.36	1.12329					3.36	1.16724
								3.3656	1.12372					3.3656	1.16795
								3.3712	1.12416					3.3712	1.16867
								3.3768	1.1246					3.3768	1.16939
								3.3824	1.12503					3.3824	1.17011
								3.388	1.12547					3.388	1.17083
								3.3936	1.12591					3.3936	1.17156
								3.3992	1.12635					3.3992	1.17229
								3.4048	1.12679					3.4048	1.17302
								3.4104	1.12723					3.4104	1.17375
								3.416	1.12768					3.416	1.17448
								3.4216	1.12812					3.4216	1.17522
								3.4272	1.12857					3.4272	1.17596
								3.4328	1.12901					3.4328	1.1767
								3.4384	1.12946					3.4384	1.17744
								3.444	1.12991					3.444	1.17819
								3.4496	1.13035					3.4496	1.17894
								3.4552	1.1308					3.4552	1.17969
								3.4608	1.13125					3.4608	1.18044
								3.4664	1.1317					3.4664	1.18119
								3.472	1.13216					3.472	1.18195
								3.4776	1.13261					3.4776	1.18271
								3.4832	1.13306					3.4832	1.18347
								3.4888	1.13352					3.4888	1.18423
								3.4944	1.13397					3.4944	1.185
								3.5	1.13443					3.5	1.18577
								3.5056	1.13489					3.5056	1.18654
								3.5112	1.13535					3.5112	1.18731
								3.5168	1.1358					3.5168	1.18808
								3.5224	1.13626					3.5224	1.18886
								3.528	1.13673					3.528	1.18964
								3.5336	1.13719					3.5336	1.19042
								3.5392	1.13765					3.5392	1.1912
								3.5448	1.13812					3.5448	1.19199
								3.5504	1.13858					3.5504	1.19278
								3.556	1.13905					3.556	1.19357
								3.5616	1.13951					3.5616	1.19436
								3.5672	1.13998					3.5672	1.19516
								3.5728	1.14045					3.5728	1.19595
								3.5784	1.14092					3.5784	1.19675
								3.584	1.14139					3.584	1.19756
								3.5896	1.14186					3.5896	1.19836
								3.5952	1.14233					3.5952	1.19917
								3.6008	1.14281					3.6008	1.19998
								3.6064	1.14328					3.6064	1.20079
								3.612	1.14376					3.612	1.2016
								3.6176	1.14423					3.6176	1.20242
								3.6232	1.14471					3.6232	1.20324
								3.6288	1.14519					3.6288	1.20406
								3.6344	1.14567					3.6344	1.20488
								3.64	1.14615					3.64	1.20571
								3.6456	1.14663					3.6456	1.20653
								3.6512	1.14711					3.6512	1.20736
								3.6568	1.14759					3.6568	1.2082
								3.6624	1.14808					3.6624	1.20903
								3.668	1.14856					3.668	1.20987
								3.6736	1.14905					3.6736	1.21071
								3.6792	1.14953					3.6792	1.21155
								3.6848	1.15002					3.6848	1.2124
								3.6904	1.15051					3.6904	1.21324
								3.696	1.151					3.696	1.21409
								3.7016	1.15149					3.7016	1.21494
								3.7072	1.15198					3.7072	1.2158
								3.7128	1.15247					3.7128	1.21665
								3.7184	1.15296					3.7184	1.21751
								3.724	1.15346					3.724	1.21838
								3.7296	1.15395					3.7296	1.21924
								3.7352	1.15445					3.7352	1.22011
								3.7408	1.15495					3.7408	1.22098
								3.7464	1.15544					3.7464	1.22185
								3.752	1.15594					3.752	1.22272
								3.7576	1.15644					3.7576	1.2236
								3.7632	1.15694					3.7632	1.22448
								3.7688	1.15745					3.7688	1.22536
								3.7744	1.15795					3.7744	1.22624
								3.78	1.15845					3.78	1.22713
								3.7856	1.15896					3.7856	1.22802
								3.7912	1.15946					3.7912	1.22891
								3.7968	1.15997					3.7968	1.2298
								3.8024	1.16048					3.8024	1.2307
								3.808	1.16099					3.808	1.2316
								3.8136	1.1615					3.8136	1.2325
								3.8192	1.16201					3.8192	1.2334
								3.8248	1.16252					3.8248	1.23431
								3.8304	1.16303					3.8304	1.23522
								3.836	1.16354					3.836	1.23613
								3.8416	1.16406					3.8416	1.23704
								3.8472	1.16457					3.8472	1.23796
								3.8528	1.16509					3.8528	1.23888
								3.8584	1.16561					3.8584	1.2398
								3.864	1.16612					3.864	1.24072
								3.8696	1.16664					3.8696	1.24165
								3.8752	1.16716					3.8752	1.24258
								3.8808	1.16769					3.8808	1.24351
								3.8864	1.16821					3.8864	1.24445
								3.892	1.16873					3.892	1.24538
								3.8976	1.16926					3.8976	1.24632
								3.9032	1.16978					3.9032	1.24727
								3.9088	1.17031					3.9088	1.24821
								3.9144	1.17083					3.9144	1.24916
								3.92	1.17136					3.92	1.25011
								3.9256	1.17189					3.9256	1.25106
								3.9312	1.17242					3.9312	1.25201
								3.9368	1.17295					3.9368	1.25297
								3.9424	1.17349					3.9424	1.25393
								3.948	1.17402					3.948	1.2549
								3.9536	1.17455					3.9536	1.25586
								3.9592	1.17509					3.9592	1.25683
								3.9648	1.17563					3.9648	1.2578
								3.9704	1.17616					3.9704	1.25877
								3.976	1.1767					3.976	1.25975
								3.9816	1.17724					3.9816	1.26073
								3.9872	1.17778					3.9872	1.26171
								3.9928	1.17832					3.9928	1.26269
								3.9984	1.17886					3.9984	1.26368
								4.004	1.17941					4.004	1.26467
								4.0096	1.17995					4.0096	1.26566
								4.0152	1.1805					4.0152	1.26666
								4.0208	1.18104					4.0208	1.26765
								4.0264	1.18159					4.0264	1.26865
								4.032	1.18214					4.032	1.26966
								4.0376	1.18269					4.0376	1.27066
								4.0432	1.18324					4.0432	1.27167
								4.0488	1.18379					4.0488	1.27268
								4.0544	1.18434					4.0544	1.2737
								4.06	1.1849					4.06	1.27471
								4.0656	1.18545					4.0656	1.27573
								4.0712	1.18601					4.0712	1.27675
								4.0768	1.18656					4.0768	1.27778
								4.0824	1.18712					4.0824	1.2788
								4.088	1.18768					4.088	1.27983
								4.0936	1.18824					4.0936	1.28087
								4.0992	1.1888					4.0992	1.2819
								4.1048	1.18936					4.1048	1.28294
								4.1104	1.18993					4.1104	1.28398
								4.116	1.19049					4.116	1.28502
								4.1216	1.19105					4.1216	1.28607
								4.1272	1.19162					4.1272	1.28712
								4.1328	1.19219					4.1328	1.28817
								4.1384	1.19275					4.1384	1.28923
								4.144	1.19332					4.144	1.29028
								4.1496	1.19389					4.1496	1.29134
								4.1552	1.19446					4.1552	1.29241
								4.1608	1.19503					4.1608	1.29347
								4.1664	1.19561					4.1664	1.29454
								4.172	1.19618					4.172	1.29561
								4.1776	1.19676					4.1776	1.29669
								4.1832	1.19733					4.1832	1.29776
								4.1888	1.19791					4.1888	1.29884
								4.1944	1.19849					4.1944	1.29992
								4.2	1.19907					4.2	1.30101
								4.2056	1.19965					4.2056	1.3021
								4.2112	1.20023					4.2112	1.30319
								4.2168	1.20081					4.2168	1.30428
								4.2224	1.20139					4.2224	1.30538
								4.228	1.20198					4.228	1.30648
								4.2336	1.20256					4.2336	1.30758
								4.2392	1.20315					4.2392	1.30869
								4.2448	1.20374					4.2448	1.30979
								4.2504	1.20433					4.2504	1.31091
								4.256	1.20492					4.256	1.31202
								4.2616	1.20551					4.2616	1.31314
								4.2672	1.2061					4.2672	1.31426
								4.2728	1.20669					4.2728	1.31538
								4.2784	1.20729					4.2784	1.3165
								4.284	1.20788					4.284	1.31763
								4.2896	1.20848					4.2896	1.31876
								4.2952	1.20908					4.2952	1.3199
								4.3008	1.20967					4.3008	1.32103
								4.3064	1.21027					4.3064	1.32217
								4.312	1.21087					4.312	1.32332
								4.3176	1.21147					4.3176	1.32446
								4.3232	1.21208					4.3232	1.32561
								4.3288	1.21268					4.3288	1.32676
								4.3344	1.21328					4.3344	1.32792
								4.34	1.21389					4.34	1.32907
								4.3456	1.2145					4.3456	1.33023
								4.3512	1.2151					4.3512	1.3314
								4.3568	1.21571					4.3568	1.33256
								4.3624	1.21632					4.3624	1.33373
								4.368	1.21693					4.368	1.33491
								4.3736	1.21755					4.3736	1.33608
								4.3792	1.21816					4.3792	1.33726
								4.3848	1.21877					4.3848	1.33844
								4.3904	1.21939					4.3904	1.33962
								4.396	1.22					4.396	1.34081
								4.4016	1.22062					4.4016	1.342
								4.4072	1.22124					4.4072	1.34319
								4.4128	1.22186					4.4128	1.34439
								4.4184	1.22248					4.4184	1.34559
								4.424	1.2231					4.424	1.34679
								4.4296	1.22372					4.4296	1.348
								4.4352	1.22435					4.4352	1.3492
								4.4408	1.22497					4.4408	1.35041
								4.4464	1.2256					4.4464	1.35163
								4.452	1.22622					4.452	1.35285
								4.4576	1.22685					4.4576	1.35407
								4.4632	1.22748					4.4632	1.35529
								4.4688	1.22811					4.4688	1.35652
								4.4744	1.22874					4.4744	1.35774
								4.48	1.22938					4.48	1.35898
								4.4856	1.23001					4.4856	1.36021
								4.4912	1.23064					4.4912	1.36145
								4.4968	1.23128					4.4968	1.36269
								4.5024	1.23192					4.5024	1.36394
								4.508	1.23255					4.508	1.36519
								4.5136	1.23319					4.5136	1.36644
								4.5192	1.23383					4.5192	1.36769
								4.5248	1.23447					4.5248	1.36895
								4.5304	1.23512					4.5304	1.37021
								4.536	1.23576					4.536	1.37147
								4.5416	1.2364					4.5416	1.37274
								4.5472	1.23705					4.5472	1.37401
								4.5528	1.2377					4.5528	1.37528
								4.5584	1.23835					4.5584	1.37656
								4.564	1.23899					4.564	1.37784
								4.5696	1.23964					4.5696	1.37912
								4.5752	1.2403					4.5752	1.3804
								4.5808	1.24095					4.5808	1.38169
								4.5864	1.2416					4.5864	1.38299
								4.592	1.24226					4.592	1.38428
								4.5976	1.24291					4.5976	1.38558
								4.6032	1.24357					4.6032	1.38688
								4.6088	1.24423					4.6088	1.38819
								4.6144	1.24489					4.6144	1.38949
								4.62	1.24555					4.62	1.3908
								4.6256	1.24621					4.6256	1.39212
								4.6312	1.24687					4.6312	1.39344
								4.6368	1.24753					4.6368	1.39476
								4.6424	1.2482					4.6424	1.39608
								4.648	1.24886					4.648	1.39741
								4.6536	1.24953					4.6536	1.39874
								4.6592	1.2502					4.6592	1.40007
								4.6648	1.25087					4.6648	1.40141
								4.6704	1.25154					4.6704	1.40275
								4.676	1.25221					4.676	1.4041
								4.6816	1.25288					4.6816	1.40544
								4.6872	1.25356					4.6872	1.40679
								4.6928	1.25423					4.6928	1.40815
								4.6984	1.25491					4.6984	1.4095
								4.704	1.25559					4.704	1.41086
								4.7096	1.25627					4.7096	1.41223
								4.7152	1.25695					4.7152	1.41359
								4.7208	1.25763					4.7208	1.41497
								4.7264	1.25831					4.7264	1.41634
								4.732	1.25899					4.732	1.41772
								4.7376	1.25968					4.7376	1.4191
								4.7432	1.26036					4.7432	1.42048
								4.7488	1.26105					4.7488	1.42187
								4.7544	1.26174					4.7544	1.42326
								4.76	1.26243					4.76	1.42465
								4.7656	1.26312					4.7656	1.42605
								4.7712	1.26381					4.7712	1.42745
								4.7768	1.2645					4.7768	1.42885
								4.7824	1.26519					4.7824	1.43026
								4.788	1.26589					4.788	1.43167
								4.7936	1.26658					4.7936	1.43308
								4.7992	1.26728					4.7992	1.4345
								4.8048	1.26798					4.8048	1.43592
								4.8104	1.26868					4.8104	1.43734
								4.816	1.26938					4.816	1.43877
								4.8216	1.27008					4.8216	1.4402
								4.8272	1.27078					4.8272	1.44163
								4.8328	1.27149					4.8328	1.44307
								4.8384	1.27219					4.8384	1.44451
								4.844	1.2729					4.844	1.44595
								4.8496	1.27361					4.8496	1.4474
								4.8552	1.27432					4.8552	1.44885
								4.8608	1.27503					4.8608	1.45031
								4.8664	1.27574					4.8664	1.45177
								4.872	1.27645					4.872	1.45323
								4.8776	1.27716					4.8776	1.45469
								4.8832	1.27788					4.8832	1.45616
								4.8888	1.27859					4.8888	1.45763
								4.8944	1.27931					4.8944	1.45911
								4.9	1.28003					4.9	1.46059
								4.9056	1.28075					4.9056	1.46207
								4.9112	1.28147					4.9112	1.46355
								4.9168	1.28219					4.9168	1.46504
								4.9224	1.28291					4.9224	1.46654
								4.928	1.28364					4.928	1.46803
								4.9336	1.28436					4.9336	1.46953
								4.9392	1.28509					4.9392	1.47104
								4.9448	1.28582					4.9448	1.47254
								4.9504	1.28655					4.9504	1.47405
								4.956	1.28728					4.956	1.47557
								4.9616	1.28801					4.9616	1.47708
								4.9672	1.28874					4.9672	1.4786
								4.9728	1.28947					4.9728	1.48013
								4.9784	1.29021					4.9784	1.48166
								4.984	1.29094					4.984	1.48319
								4.9896	1.29168					4.9896	1.48472
								4.9952	1.29242					4.9952	1.48626

## Sheet: Figure 3e
Figure 3e
Model	Q = 0.5	Elastic		Viscoelastic			Q = 4.25	Elastic		Viscoelastic			Experiments	Control								Medium
		t (h)	R^2/Rinit^2	t (h)	R^2/Rinit^2			t (h)	R^2/Rinit^2	t (h)	R^2/Rinit^2			t (h)	R^2/Rinit^2	Sym. errors						t (h)	R^2/Rinit^2	Sym. errors
		0	1	0	1			0	1	0	1			0	1	0						0	1	0
		0.0056	1.00002	0.056	1.00023			0.0056	1.00002	0.056	1.00023			0.1667	1.0019	0.0176						0.1667	1.0101	0.0065
		0.0112	1.00004	0.112	1.00048			0.0112	1.00004	0.112	1.00048			0.3333	1.0187	0.0164						0.3333	1.0153	0.0121
		0.0168	1.00007	0.168	1.00075			0.0168	1.00007	0.168	1.00075			0.5	1.0123	0.0245						0.5	1.0228	0.0117
		0.0224	1.00009	0.224	1.00103			0.0224	1.00009	0.224	1.00103			0.6667	1.0336	0.014						0.6667	1.018	0.0128
		0.028	1.00011	0.28	1.00134			0.028	1.00011	0.28	1.00134			0.8333	1.0268	0.0137						0.8333	1.0191	0.012
		0.0336	1.00013	0.336	1.00165			0.0336	1.00013	0.336	1.00165			1	1.0235	0.0176						1	1.0268	0.0144
		0.0392	1.00016	0.392	1.00199			0.0392	1.00016	0.392	1.00199			1.1667	1.0223	0.0228						1.1667	1.0315	0.015
		0.0448	1.00018	0.448	1.00234			0.0448	1.00018	0.448	1.00234			1.3333	1.0199	0.0258						1.3333	1.0595	0.0165
		0.0504	1.00021	0.504	1.00271			0.0504	1.00021	0.504	1.00271			1.5	1.0379	0.0179						1.5	1.0567	0.0148
		0.056	1.00023	0.56	1.0031			0.056	1.00023	0.56	1.0031			1.6667	1.0287	0.0203						1.6667	1.0611	0.0151
		0.0616	1.00025	0.616	1.0035			0.0616	1.00025	0.616	1.0035			1.8333	1.0452	0.0174						1.8333	1.0557	0.0164
		0.0672	1.00028	0.672	1.00392			0.0672	1.00028	0.672	1.00392			2	1.0435	0.0166						2	1.0499	0.018
		0.0728	1.0003	0.728	1.00435			0.0728	1.0003	0.728	1.00435			2.1667	1.0463	0.0188						2.1667	1.0645	0.021
		0.0784	1.00033	0.784	1.00481			0.0784	1.00033	0.784	1.00481			2.3333	1.0501	0.0204						2.3333	1.0739	0.0192
		0.084	1.00035	0.84	1.00527			0.084	1.00035	0.84	1.00527			2.5	1.0381	0.0161						2.5	1.0775	0.0186
		0.0896	1.00038	0.896	1.00575			0.0896	1.00038	0.896	1.00575			2.6667	1.0307	0.0196						2.6667	1.0879	0.021
		0.0952	1.0004	0.952	1.00625			0.0952	1.0004	0.952	1.00625			2.8333	1.0425	0.0176						2.8333	1.1002	0.0192
		0.1008	1.00043	1.008	1.00677			0.1008	1.00043	1.008	1.00677			3	1.0479	0.021						3	1.0977	0.0185
		0.1064	1.00045	1.064	1.0073			0.1064	1.00045	1.064	1.00819			3.1667	1.0563	0.0173						3.1667	1.1048	0.0188
		0.112	1.00048	1.12	1.00784			0.112	1.00048	1.12	1.00964			3.3333	1.0551	0.0196						3.3333	1.1063	0.0186
		0.1176	1.00051	1.176	1.0084			0.1176	1.00051	1.176	1.01112			3.5	1.0794	0.0194						3.5	1.1103	0.0187
		0.1232	1.00053	1.232	1.00898			0.1232	1.00053	1.232	1.01262			3.6667	1.0674	0.0168						3.6667	1.102	0.022
		0.1288	1.00056	1.288	1.00957			0.1288	1.00056	1.288	1.01414			3.8333	1.0721	0.0189						3.8333	1.1114	0.0249
		0.1344	1.00058	1.344	1.01017			0.1344	1.00058	1.344	1.01569			4	1.0598	0.0167						4	1.1217	0.0216
		0.14	1.00061	1.4	1.0108			0.14	1.00061	1.4	1.01725			4.1667	1.0706	0.0194						4.1667	1.1315	0.0255
		0.1456	1.00064	1.456	1.01143			0.1456	1.00064	1.456	1.01883			4.3333	1.0611	0.0309						4.3333	1.1402	0.0244
		0.1512	1.00066	1.512	1.01208			0.1512	1.00066	1.512	1.02044			4.5	1.0694	0.0195						4.5	1.1462	0.0266
		0.1568	1.00069	1.568	1.01275			0.1568	1.00069	1.568	1.02206			4.6667	1.0778	0.0203						4.6667	1.1494	0.0255
		0.1624	1.00072	1.624	1.01343			0.1624	1.00072	1.624	1.02371			4.8333	1.1086	0.0153						4.8333	1.1718	0.0283
		0.168	1.00075	1.68	1.01412			0.168	1.00075	1.68	1.02537			5	1.0822	0.0222						5	1.1708	0.0285
		0.1736	1.00077	1.736	1.01483			0.1736	1.00077	1.736	1.02706			5.1667	1.0833	0.0197						5.1667	1.1705	0.0279
		0.1792	1.0008	1.792	1.01556			0.1792	1.0008	1.792	1.02877			5.3333	1.0888	0.0245						5.3333	1.1706	0.0293
		0.1848	1.00083	1.848	1.01629			0.1848	1.00083	1.848	1.0305			5.5	1.0725	0.0267						5.5	1.1694	0.0344
		0.1904	1.00086	1.904	1.01705			0.1904	1.00086	1.904	1.03225			5.6667	1.0884	0.0266						5.6667	1.1764	0.0344
		0.196	1.00089	1.96	1.01781			0.196	1.00089	1.96	1.03402			5.8333	1.0698	0.0294						5.8333	1.1761	0.0327
		0.2016	1.00091	2.016	1.01859			0.2016	1.00091	2.016	1.03581			6	1.085	0.026						6	1.1804	0.0319
		0.2072	1.00094	2.072	1.01939			0.2072	1.00094	2.072	1.03762			6.1667	1.086	0.0252						6.1667	1.1838	0.0326
		0.2128	1.00097	2.128	1.02019			0.2128	1.00097	2.128	1.03945			6.3333	1.0902	0.0232						6.3333	1.1916	0.0316
		0.2184	1.001	2.184	1.02101			0.2184	1.001	2.184	1.0413			6.5	1.0879	0.0246						6.5	1.1862	0.0327
		0.224	1.00103	2.24	1.02185			0.224	1.00103	2.24	1.04317			6.6667	1.0943	0.0218						6.6667	1.1972	0.0324
		0.2296	1.00106	2.296	1.0227			0.2296	1.00106	2.296	1.04507			6.8333	1.094	0.0261						6.8333	1.195	0.0311
		0.2352	1.00109	2.352	1.02356			0.2352	1.00109	2.352	1.04698			7	1.0941	0.0267						7	1.2016	0.0331
		0.2408	1.00112	2.408	1.02443			0.2408	1.00112	2.408	1.04891			7.1667	1.0697	0.0329						7.1667	1.2028	0.0326
		0.2464	1.00115	2.464	1.02532			0.2464	1.00115	2.464	1.05087			7.3333	1.094	0.0399						7.3333	1.1979	0.0304
		0.252	1.00118	2.52	1.02622			0.252	1.00118	2.52	1.05284			7.5	1.0858	0.0281						7.5	1.2029	0.0299
		0.2576	1.00121	2.576	1.02714			0.2576	1.00121	2.576	1.05484			7.6667	1.0947	0.0246						7.6667	1.1984	0.0297
		0.2632	1.00124	2.632	1.02806			0.2632	1.00124	2.632	1.05685			7.8333	1.0923	0.0297						7.8333	1.2022	0.0301
		0.2688	1.00127	2.688	1.029			0.2688	1.00127	2.688	1.05889			8	1.0821	0.0281						8	1.2067	0.029
		0.2744	1.0013	2.744	1.02996			0.2744	1.0013	2.744	1.06095			8.1667	nan	nan						8.1667	nan	nan
		0.28	1.00133	2.8	1.03092			0.28	1.00133	2.8	1.06302			8.3333	nan	nan						8.3333	nan	nan
		0.2856	1.00136	2.856	1.0319			0.2856	1.00136	2.856	1.06512			8.5	nan	nan						8.5	nan	nan
		0.2912	1.00139	2.912	1.03289			0.2912	1.00139	2.912	1.06724			8.6667	nan	nan						8.6667	nan	nan
		0.2968	1.00142	2.968	1.03389			0.2968	1.00142	2.968	1.06937			8.8333	nan	nan						8.8333	nan	nan
		0.3024	1.00146	3.024	1.03491			0.3024	1.00146	3.024	1.07153			9	nan	nan						9	nan	nan
		0.308	1.00149	3.08	1.03593			0.308	1.00149	3.08	1.0737			9.1667	nan	nan						9.1667	nan	nan
		0.3136	1.00152	3.136	1.03697			0.3136	1.00152	3.136	1.0759			9.3333	nan	nan						9.3333	nan	nan
		0.3192	1.00155	3.192	1.03802			0.3192	1.00155	3.192	1.07812			9.5	nan	nan						9.5	nan	nan
		0.3248	1.00158	3.248	1.03909			0.3248	1.00158	3.248	1.08036			9.6667	nan	nan						9.6667	nan	nan
		0.3304	1.00162	3.304	1.04016			0.3304	1.00162	3.304	1.08261			9.8333	nan	nan						9.8333	nan	nan
		0.336	1.00165	3.36	1.04125			0.336	1.00165	3.36	1.08489			10	nan	nan						10	nan	nan
		0.3416	1.00168	3.416	1.04235			0.3416	1.00168	3.416	1.08719			10.1667	nan	nan						10.1667	nan	nan
		0.3472	1.00171	3.472	1.04346			0.3472	1.00171	3.472	1.0895			10.3333	nan	nan						10.3333	nan	nan
		0.3528	1.00175	3.528	1.04458			0.3528	1.00175	3.528	1.09184			10.5	nan	nan						10.5	nan	nan
		0.3584	1.00178	3.584	1.04571			0.3584	1.00178	3.584	1.09419			10.6667	nan	nan						10.6667	nan	nan
		0.364	1.00181	3.64	1.04686			0.364	1.00181	3.64	1.09657			10.8333	nan	nan						10.8333	nan	nan
		0.3696	1.00185	3.696	1.04801			0.3696	1.00185	3.696	1.09896			11	nan	nan						11	nan	nan
		0.3752	1.00188	3.752	1.04918			0.3752	1.00188	3.752	1.10138			11.1667	nan	nan						11.1667	nan	nan
		0.3808	1.00191	3.808	1.05036			0.3808	1.00191	3.808	1.10381			11.3333	nan	nan						11.3333	nan	nan
		0.3864	1.00195	3.864	1.05155			0.3864	1.00195	3.864	1.10627			11.5	nan	nan						11.5	nan	nan
		0.392	1.00198	3.92	1.05275			0.392	1.00198	3.92	1.10874			11.6667	nan	nan						11.6667	nan	nan
		0.3976	1.00202	3.976	1.05396			0.3976	1.00202	3.976	1.11123			11.8333	nan	nan						11.8333	nan	nan
		0.4032	1.00205	4.032	1.05518			0.4032	1.00205	4.032	1.11374			12	nan	nan						12	nan	nan
		0.4088	1.00209	4.088	1.05641			0.4088	1.00209	4.088	1.11627			12.1667	nan	nan						12.1667	nan	nan
		0.4144	1.00212	4.144	1.05766			0.4144	1.00212	4.144	1.11882			12.3333	nan	nan						12.3333	nan	nan
		0.42	1.00216	4.2	1.05891			0.42	1.00216	4.2	1.12139			12.5	nan	nan						12.5	nan	nan
		0.4256	1.00219	4.256	1.06017			0.4256	1.00219	4.256	1.12398			12.6667	nan	nan						12.6667	nan	nan
		0.4312	1.00223	4.312	1.06145			0.4312	1.00223	4.312	1.12659			12.8333	nan	nan						12.8333	nan	nan
		0.4368	1.00226	4.368	1.06273			0.4368	1.00226	4.368	1.12922			13	nan	nan						13	nan	nan
		0.4424	1.0023	4.424	1.06403			0.4424	1.0023	4.424	1.13187			13.1667	nan	nan						13.1667	nan	nan
		0.448	1.00233	4.48	1.06534			0.448	1.00233	4.48	1.13453			13.3333	nan	nan						13.3333	nan	nan
		0.4536	1.00237	4.536	1.06665			0.4536	1.00237	4.536	1.13721			13.5	nan	nan						13.5	nan	nan
		0.4592	1.0024	4.592	1.06798			0.4592	1.0024	4.592	1.13992			13.6667	nan	nan						13.6667	nan	nan
		0.4648	1.00244	4.648	1.06931			0.4648	1.00244	4.648	1.14264			13.8333	nan	nan						13.8333	nan	nan
		0.4704	1.00248	4.704	1.07066			0.4704	1.00248	4.704	1.14538			14	nan	nan						14	nan	nan
		0.476	1.00251	4.76	1.07202			0.476	1.00251	4.76	1.14814			14.1667	nan	nan						14.1667	nan	nan
		0.4816	1.00255	4.816	1.07338			0.4816	1.00255	4.816	1.15092			14.3333	nan	nan						14.3333	nan	nan
		0.4872	1.00259	4.872	1.07476			0.4872	1.00259	4.872	1.15372			14.5	nan	nan						14.5	nan	nan
		0.4928	1.00262	4.928	1.07614			0.4928	1.00262	4.928	1.15653			14.6667	nan	nan						14.6667	nan	nan
		0.4984	1.00266	4.984	1.07754			0.4984	1.00266	4.984	1.15937			14.8333	nan	nan						14.8333	nan	nan
		0.504	1.0027					0.504	1.0027					15	nan	nan						15	nan	nan
		0.5096	1.00274					0.5096	1.00274					15.1667	nan	nan						15.1667	nan	nan
		0.5152	1.00277					0.5152	1.00277					15.3333	nan	nan						15.3333	nan	nan
		0.5208	1.00281					0.5208	1.00281					15.5	nan	nan						15.5	nan	nan
		0.5264	1.00285					0.5264	1.00285					15.6667	nan	nan						15.6667	nan	nan
		0.532	1.00289					0.532	1.00289					15.8333	nan	nan						15.8333	nan	nan
		0.5376	1.00293					0.5376	1.00293					16	nan	nan						16	nan	nan
		0.5432	1.00297					0.5432	1.00297					16.1667	nan	nan						16.1667	nan	nan
		0.5488	1.003					0.5488	1.003					16.3333	nan	nan						16.3333	nan	nan
		0.5544	1.00304					0.5544	1.00304					16.5	nan	nan						16.5	nan	nan
		0.56	1.00308					0.56	1.00308					16.6667	nan	nan						16.6667	nan	nan
		0.5656	1.00312					0.5656	1.00312					16.8333	nan	nan						16.8333	nan	nan
		0.5712	1.00316					0.5712	1.00316					17	nan	nan						17	nan	nan
		0.5768	1.0032					0.5768	1.0032					17.1667	nan	nan						17.1667	nan	nan
		0.5824	1.00324					0.5824	1.00324					17.3333	nan	nan						17.3333	nan	nan
		0.588	1.00328					0.588	1.00328					17.5	nan	nan						17.5	nan	nan
		0.5936	1.00332					0.5936	1.00332					17.6667	nan	nan						17.6667	nan	nan
		0.5992	1.00336					0.5992	1.00336					17.8333	nan	nan						17.8333	nan	nan
		0.6048	1.0034					0.6048	1.0034					18	nan	nan						18	nan	nan
		0.6104	1.00344					0.6104	1.00344					18.1667	nan	nan						18.1667	nan	nan
		0.616	1.00348					0.616	1.00348					18.3333	nan	nan						18.3333	nan	nan
		0.6216	1.00352					0.6216	1.00352					18.5	nan	nan						18.5	nan	nan
		0.6272	1.00356					0.6272	1.00356					18.6667	nan	nan						18.6667	nan	nan
		0.6328	1.0036					0.6328	1.0036					18.8333	nan	nan						18.8333	nan	nan
		0.6384	1.00365					0.6384	1.00365					19	nan	nan						19	nan	nan
		0.644	1.00369					0.644	1.00369					19.1667	nan	nan						19.1667	nan	nan
		0.6496	1.00373					0.6496	1.00373					19.3333	nan	nan						19.3333	nan	nan
		0.6552	1.00377					0.6552	1.00377					19.5	nan	nan						19.5	nan	nan
		0.6608	1.00381					0.6608	1.00381					19.6667	nan	nan						19.6667	nan	nan
		0.6664	1.00386					0.6664	1.00386					19.8333	nan	nan						19.8333	nan	nan
		0.672	1.0039					0.672	1.0039					20	nan	nan						20	nan	nan
		0.6776	1.00394					0.6776	1.00394					20.1667	nan	nan						20.1667	nan	nan
		0.6832	1.00398					0.6832	1.00398					20.3333	nan	nan						20.3333	nan	nan
		0.6888	1.00403					0.6888	1.00403					20.5	nan	nan						20.5	nan	nan
		0.6944	1.00407					0.6944	1.00407					20.6667	nan	nan						20.6667	nan	nan
		0.7	1.00411					0.7	1.00411					20.8333	nan	nan						20.8333	nan	nan
		0.7056	1.00415					0.7056	1.00415					21	nan	nan						21	nan	nan
		0.7112	1.0042					0.7112	1.0042					21.1667	nan	nan						21.1667	nan	nan
		0.7168	1.00424					0.7168	1.00424					21.3333	nan	nan						21.3333	nan	nan
		0.7224	1.00428					0.7224	1.00428					21.5	nan	nan						21.5	nan	nan
		0.728	1.00433					0.728	1.00433					21.6667	nan	nan						21.6667	nan	nan
		0.7336	1.00437					0.7336	1.00437					21.8333	nan	nan						21.8333	nan	nan
		0.7392	1.00442					0.7392	1.00442					22	nan	nan						22	nan	nan
		0.7448	1.00446					0.7448	1.00446					22.1667	nan	nan						22.1667	nan	nan
		0.7504	1.00451					0.7504	1.00451					22.3333	nan	nan						22.3333	nan	nan
		0.756	1.00455					0.756	1.00455					22.5	nan	nan						22.5	nan	nan
		0.7616	1.0046					0.7616	1.0046					22.6667	nan	nan						22.6667	nan	nan
		0.7672	1.00464					0.7672	1.00464					22.8333	nan	nan						22.8333	nan	nan
		0.7728	1.00469					0.7728	1.00469					23	nan	nan						23	nan	nan
		0.7784	1.00473					0.7784	1.00473					23.1667	nan	nan						23.1667	nan	nan
		0.784	1.00478					0.784	1.00478					23.3333	nan	nan						23.3333	nan	nan
		0.7896	1.00482					0.7896	1.00482					23.5	nan	nan						23.5	nan	nan
		0.7952	1.00487					0.7952	1.00487					23.6667	nan	nan						23.6667	nan	nan
		0.8008	1.00491					0.8008	1.00491					23.8333	nan	nan						23.8333	nan	nan
		0.8064	1.00496					0.8064	1.00496					24	nan	nan						24	nan	nan
		0.812	1.00501					0.812	1.00501					24.1667	nan	nan						24.1667	nan	nan
		0.8176	1.00505					0.8176	1.00505					24.3333	nan	nan						24.3333	nan	nan
		0.8232	1.0051					0.8232	1.0051					24.5	nan	nan						24.5	nan	nan
		0.8288	1.00515					0.8288	1.00515					24.6667	nan	nan						24.6667	nan	nan
		0.8344	1.00519					0.8344	1.00519					24.8333	nan	nan						24.8333	nan	nan
		0.84	1.00524					0.84	1.00524					25	nan	nan						25	nan	nan
		0.8456	1.00529					0.8456	1.00529					25.1667	nan	nan						25.1667	nan	nan
		0.8512	1.00533					0.8512	1.00533					25.3333	nan	nan						25.3333	nan	nan
		0.8568	1.00538					0.8568	1.00538					25.5	nan	nan						25.5	nan	nan
		0.8624	1.00543					0.8624	1.00543					25.6667	nan	nan						25.6667	nan	nan
		0.868	1.00548					0.868	1.00548					25.8333	nan	nan						25.8333	nan	nan
		0.8736	1.00552					0.8736	1.00552					26	nan	nan						26	nan	nan
		0.8792	1.00557					0.8792	1.00557					26.1667	nan	nan						26.1667	nan	nan
		0.8848	1.00562					0.8848	1.00562					26.3333	nan	nan						26.3333	nan	nan
		0.8904	1.00567					0.8904	1.00567					26.5	nan	nan						26.5	nan	nan
		0.896	1.00572					0.896	1.00572					26.6667	nan	nan						26.6667	nan	nan
		0.9016	1.00577					0.9016	1.00577					26.8333	nan	nan						26.8333	nan	nan
		0.9072	1.00582					0.9072	1.00582					27	nan	nan						27	nan	nan
		0.9128	1.00587					0.9128	1.00587					27.1667	nan	nan						27.1667	nan	nan
		0.9184	1.00591					0.9184	1.00591					27.3333	nan	nan						27.3333	nan	nan
		0.924	1.00596					0.924	1.00596					27.5	nan	nan						27.5	nan	nan
		0.9296	1.00601					0.9296	1.00601					27.6667	nan	nan						27.6667	nan	nan
		0.9352	1.00606					0.9352	1.00606					27.8333	nan	nan						27.8333	nan	nan
		0.9408	1.00611					0.9408	1.00611					28	nan	nan						28	nan	nan
		0.9464	1.00616					0.9464	1.00616					28.1667	nan	nan						28.1667	nan	nan
		0.952	1.00621					0.952	1.00621					28.3333	nan	nan						28.3333	nan	nan
		0.9576	1.00626					0.9576	1.00626					28.5	nan	nan						28.5	nan	nan
		0.9632	1.00631					0.9632	1.00631					28.6667	nan	nan						28.6667	nan	nan
		0.9688	1.00636					0.9688	1.00636					28.8333	nan	nan						28.8333	nan	nan
		0.9744	1.00642					0.9744	1.00642					29	nan	nan						29	nan	nan
		0.98	1.00647					0.98	1.00647					29.1667	nan	nan						29.1667	nan	nan
		0.9856	1.00652					0.9856	1.00652					29.3333	nan	nan						29.3333	nan	nan
		0.9912	1.00657					0.9912	1.00657					29.5	nan	nan						29.5	nan	nan
		0.9968	1.00662					0.9968	1.00662					29.6667	nan	nan						29.6667	nan	nan
		1.0024	1.00667					1.0024	1.00667					29.8333	nan	nan						29.8333	nan	nan
		1.008	1.00672					1.008	1.0068					30	nan	nan						30	nan	nan
		1.0136	1.00678					1.0136	1.00694					30.1667	nan	nan						30.1667	nan	nan
		1.0192	1.00683					1.0192	1.00708					30.3333	nan	nan						30.3333	nan	nan
		1.0248	1.00688					1.0248	1.00723					30.5	nan	nan						30.5	nan	nan
		1.0304	1.00693					1.0304	1.00737					30.6667	nan	nan						30.6667	nan	nan
		1.036	1.00698					1.036	1.00751					30.8333	nan	nan						30.8333	nan	nan
		1.0416	1.00704					1.0416	1.00766					31	nan	nan						31	nan	nan
		1.0472	1.00709					1.0472	1.0078					31.1667	nan	nan						31.1667	nan	nan
		1.0528	1.00714					1.0528	1.00794					31.3333	nan	nan						31.3333	nan	nan
		1.0584	1.0072					1.0584	1.00809					31.5	nan	nan						31.5	nan	nan
		1.064	1.00725					1.064	1.00823					31.6667	nan	nan						31.6667	nan	nan
		1.0696	1.0073					1.0696	1.00838					31.8333	nan	nan						31.8333	nan	nan
		1.0752	1.00736					1.0752	1.00852					32	nan	nan						32	nan	nan
		1.0808	1.00741					1.0808	1.00867					32.1667	nan	nan						32.1667	nan	nan
		1.0864	1.00746					1.0864	1.00881					32.3333	nan	nan						32.3333	nan	nan
		1.092	1.00752					1.092	1.00896					32.5	nan	nan						32.5	nan	nan
		1.0976	1.00757					1.0976	1.00911					32.6667	nan	nan						32.6667	nan	nan
		1.1032	1.00763					1.1032	1.00925					32.8333	nan	nan						32.8333	nan	nan
		1.1088	1.00768					1.1088	1.0094					33	nan	nan						33	nan	nan
		1.1144	1.00774					1.1144	1.00954					33.1667	nan	nan						33.1667	nan	nan
		1.12	1.00779					1.12	1.00969
		1.1256	1.00784					1.1256	1.00984
		1.1312	1.0079					1.1312	1.00999
		1.1368	1.00796					1.1368	1.01013
		1.1424	1.00801					1.1424	1.01028
		1.148	1.00807					1.148	1.01043
		1.1536	1.00812					1.1536	1.01058
		1.1592	1.00818					1.1592	1.01072
		1.1648	1.00823					1.1648	1.01087
		1.1704	1.00829					1.1704	1.01102
		1.176	1.00835					1.176	1.01117
		1.1816	1.0084					1.1816	1.01132
		1.1872	1.00846					1.1872	1.01147
		1.1928	1.00852					1.1928	1.01162
		1.1984	1.00857					1.1984	1.01177
		1.204	1.00863					1.204	1.01192
		1.2096	1.00869					1.2096	1.01207
		1.2152	1.00874					1.2152	1.01222
		1.2208	1.0088					1.2208	1.01237
		1.2264	1.00886					1.2264	1.01252
		1.232	1.00892					1.232	1.01267
		1.2376	1.00898					1.2376	1.01282
		1.2432	1.00903					1.2432	1.01297
		1.2488	1.00909					1.2488	1.01313
		1.2544	1.00915					1.2544	1.01328
		1.26	1.00921					1.26	1.01343
		1.2656	1.00927					1.2656	1.01358
		1.2712	1.00933					1.2712	1.01373
		1.2768	1.00939					1.2768	1.01389
		1.2824	1.00944					1.2824	1.01404
		1.288	1.0095					1.288	1.01419
		1.2936	1.00956					1.2936	1.01435
		1.2992	1.00962					1.2992	1.0145
		1.3048	1.00968					1.3048	1.01465
		1.3104	1.00974					1.3104	1.01481
		1.316	1.0098					1.316	1.01496
		1.3216	1.00986					1.3216	1.01512
		1.3272	1.00992					1.3272	1.01527
		1.3328	1.00998					1.3328	1.01542
		1.3384	1.01004					1.3384	1.01558
		1.344	1.01011					1.344	1.01574
		1.3496	1.01017					1.3496	1.01589
		1.3552	1.01023					1.3552	1.01605
		1.3608	1.01029					1.3608	1.0162
		1.3664	1.01035					1.3664	1.01636
		1.372	1.01041					1.372	1.01651
		1.3776	1.01047					1.3776	1.01667
		1.3832	1.01054					1.3832	1.01683
		1.3888	1.0106					1.3888	1.01698
		1.3944	1.01066					1.3944	1.01714
		1.4	1.01072					1.4	1.0173
		1.4056	1.01078					1.4056	1.01746
		1.4112	1.01085					1.4112	1.01761
		1.4168	1.01091					1.4168	1.01777
		1.4224	1.01097					1.4224	1.01793
		1.428	1.01104					1.428	1.01809
		1.4336	1.0111					1.4336	1.01825
		1.4392	1.01116					1.4392	1.0184
		1.4448	1.01123					1.4448	1.01856
		1.4504	1.01129					1.4504	1.01872
		1.456	1.01135					1.456	1.01888
		1.4616	1.01142					1.4616	1.01904
		1.4672	1.01148					1.4672	1.0192
		1.4728	1.01155					1.4728	1.01936
		1.4784	1.01161					1.4784	1.01952
		1.484	1.01167					1.484	1.01968
		1.4896	1.01174					1.4896	1.01984
		1.4952	1.0118					1.4952	1.02
		1.5008	1.01187					1.5008	1.02016
		1.5064	1.01193					1.5064	1.02032
		1.512	1.012					1.512	1.02049
		1.5176	1.01206					1.5176	1.02065
		1.5232	1.01213					1.5232	1.02081
		1.5288	1.0122					1.5288	1.02097
		1.5344	1.01226					1.5344	1.02113
		1.54	1.01233					1.54	1.0213
		1.5456	1.01239					1.5456	1.02146
		1.5512	1.01246					1.5512	1.02162
		1.5568	1.01253					1.5568	1.02179
		1.5624	1.01259					1.5624	1.02195
		1.568	1.01266					1.568	1.02211
		1.5736	1.01273					1.5736	1.02228
		1.5792	1.01279					1.5792	1.02244
		1.5848	1.01286					1.5848	1.0226
		1.5904	1.01293					1.5904	1.02277
		1.596	1.013					1.596	1.02293
		1.6016	1.01306					1.6016	1.0231
		1.6072	1.01313					1.6072	1.02326
		1.6128	1.0132					1.6128	1.02343
		1.6184	1.01327					1.6184	1.02359
		1.624	1.01334					1.624	1.02376
		1.6296	1.0134					1.6296	1.02392
		1.6352	1.01347					1.6352	1.02409
		1.6408	1.01354					1.6408	1.02426
		1.6464	1.01361					1.6464	1.02442
		1.652	1.01368					1.652	1.02459
		1.6576	1.01375					1.6576	1.02476
		1.6632	1.01382					1.6632	1.02492
		1.6688	1.01389					1.6688	1.02509
		1.6744	1.01396					1.6744	1.02526
		1.68	1.01402					1.68	1.02543
		1.6856	1.01409					1.6856	1.02559
		1.6912	1.01416					1.6912	1.02576
		1.6968	1.01423					1.6968	1.02593
		1.7024	1.0143					1.7024	1.0261
		1.708	1.01438					1.708	1.02627
		1.7136	1.01445					1.7136	1.02644
		1.7192	1.01452					1.7192	1.0266
		1.7248	1.01459					1.7248	1.02677
		1.7304	1.01466					1.7304	1.02694
		1.736	1.01473					1.736	1.02711
		1.7416	1.0148					1.7416	1.02728
		1.7472	1.01487					1.7472	1.02745
		1.7528	1.01494					1.7528	1.02762
		1.7584	1.01501					1.7584	1.02779
		1.764	1.01509					1.764	1.02797
		1.7696	1.01516					1.7696	1.02814
		1.7752	1.01523					1.7752	1.02831
		1.7808	1.0153					1.7808	1.02848
		1.7864	1.01538					1.7864	1.02865
		1.792	1.01545					1.792	1.02882
		1.7976	1.01552					1.7976	1.02899
		1.8032	1.01559					1.8032	1.02917
		1.8088	1.01567					1.8088	1.02934
		1.8144	1.01574					1.8144	1.02951
		1.82	1.01581					1.82	1.02968
		1.8256	1.01589					1.8256	1.02986
		1.8312	1.01596					1.8312	1.03003
		1.8368	1.01603					1.8368	1.0302
		1.8424	1.01611					1.8424	1.03038
		1.848	1.01618					1.848	1.03055
		1.8536	1.01625					1.8536	1.03073
		1.8592	1.01633					1.8592	1.0309
		1.8648	1.0164					1.8648	1.03108
		1.8704	1.01648					1.8704	1.03125
		1.876	1.01655					1.876	1.03142
		1.8816	1.01663					1.8816	1.0316
		1.8872	1.0167					1.8872	1.03178
		1.8928	1.01678					1.8928	1.03195
		1.8984	1.01685					1.8984	1.03213
		1.904	1.01693					1.904	1.0323
		1.9096	1.017					1.9096	1.03248
		1.9152	1.01708					1.9152	1.03266
		1.9208	1.01715					1.9208	1.03283
		1.9264	1.01723					1.9264	1.03301
		1.932	1.01731					1.932	1.03319
		1.9376	1.01738					1.9376	1.03336
		1.9432	1.01746					1.9432	1.03354
		1.9488	1.01754					1.9488	1.03372
		1.9544	1.01761					1.9544	1.0339
		1.96	1.01769					1.96	1.03407
		1.9656	1.01777					1.9656	1.03425
		1.9712	1.01784					1.9712	1.03443
		1.9768	1.01792					1.9768	1.03461
		1.9824	1.018					1.9824	1.03479
		1.988	1.01808					1.988	1.03497
		1.9936	1.01815					1.9936	1.03515
		1.9992	1.01823					1.9992	1.03533
		2.0048	1.01831					2.0048	1.03551
		2.0104	1.01839					2.0104	1.03569
		2.016	1.01846					2.016	1.03587
		2.0216	1.01854					2.0216	1.03605
		2.0272	1.01862					2.0272	1.03623
		2.0328	1.0187					2.0328	1.03641
		2.0384	1.01878					2.0384	1.03659
		2.044	1.01886					2.044	1.03677
		2.0496	1.01894					2.0496	1.03695
		2.0552	1.01902					2.0552	1.03713
		2.0608	1.01909					2.0608	1.03732
		2.0664	1.01917					2.0664	1.0375
		2.072	1.01925					2.072	1.03768
		2.0776	1.01933					2.0776	1.03786
		2.0832	1.01941					2.0832	1.03805
		2.0888	1.01949					2.0888	1.03823
		2.0944	1.01957					2.0944	1.03841
		2.1	1.01965					2.1	1.03859
		2.1056	1.01973					2.1056	1.03878
		2.1112	1.01981					2.1112	1.03896
		2.1168	1.01989					2.1168	1.03915
		2.1224	1.01998					2.1224	1.03933
		2.128	1.02006					2.128	1.03951
		2.1336	1.02014					2.1336	1.0397
		2.1392	1.02022					2.1392	1.03988
		2.1448	1.0203					2.1448	1.04007
		2.1504	1.02038					2.1504	1.04025
		2.156	1.02046					2.156	1.04044
		2.1616	1.02054					2.1616	1.04063
		2.1672	1.02063					2.1672	1.04081
		2.1728	1.02071					2.1728	1.041
		2.1784	1.02079					2.1784	1.04118
		2.184	1.02087					2.184	1.04137
		2.1896	1.02096					2.1896	1.04156
		2.1952	1.02104					2.1952	1.04174
		2.2008	1.02112					2.2008	1.04193
		2.2064	1.0212					2.2064	1.04212
		2.212	1.02129					2.212	1.0423
		2.2176	1.02137					2.2176	1.04249
		2.2232	1.02145					2.2232	1.04268
		2.2288	1.02154					2.2288	1.04287
		2.2344	1.02162					2.2344	1.04306
		2.24	1.0217					2.24	1.04325
		2.2456	1.02179					2.2456	1.04343
		2.2512	1.02187					2.2512	1.04362
		2.2568	1.02196					2.2568	1.04381
		2.2624	1.02204					2.2624	1.044
		2.268	1.02212					2.268	1.04419
		2.2736	1.02221					2.2736	1.04438
		2.2792	1.02229					2.2792	1.04457
		2.2848	1.02238					2.2848	1.04476
		2.2904	1.02246					2.2904	1.04495
		2.296	1.02255					2.296	1.04514
		2.3016	1.02263					2.3016	1.04533
		2.3072	1.02272					2.3072	1.04552
		2.3128	1.0228					2.3128	1.04572
		2.3184	1.02289					2.3184	1.04591
		2.324	1.02297					2.324	1.0461
		2.3296	1.02306					2.3296	1.04629
		2.3352	1.02315					2.3352	1.04648
		2.3408	1.02323					2.3408	1.04667
		2.3464	1.02332					2.3464	1.04687
		2.352	1.0234					2.352	1.04706
		2.3576	1.02349					2.3576	1.04725
		2.3632	1.02358					2.3632	1.04745
		2.3688	1.02366					2.3688	1.04764
		2.3744	1.02375					2.3744	1.04783
		2.38	1.02384					2.38	1.04803
		2.3856	1.02393					2.3856	1.04822
		2.3912	1.02401					2.3912	1.04841
		2.3968	1.0241					2.3968	1.04861
		2.4024	1.02419					2.4024	1.0488
		2.408	1.02428					2.408	1.049
		2.4136	1.02436					2.4136	1.04919
		2.4192	1.02445					2.4192	1.04939
		2.4248	1.02454					2.4248	1.04958
		2.4304	1.02463					2.4304	1.04978
		2.436	1.02472					2.436	1.04997
		2.4416	1.0248					2.4416	1.05017
		2.4472	1.02489					2.4472	1.05037
		2.4528	1.02498					2.4528	1.05056
		2.4584	1.02507					2.4584	1.05076
		2.464	1.02516					2.464	1.05096
		2.4696	1.02525					2.4696	1.05115
		2.4752	1.02534					2.4752	1.05135
		2.4808	1.02543					2.4808	1.05155
		2.4864	1.02552					2.4864	1.05174
		2.492	1.02561					2.492	1.05194
		2.4976	1.0257					2.4976	1.05214
		2.5032	1.02579					2.5032	1.05234
		2.5088	1.02588					2.5088	1.05254
		2.5144	1.02597					2.5144	1.05274
		2.52	1.02606					2.52	1.05293
		2.5256	1.02615					2.5256	1.05313
		2.5312	1.02624					2.5312	1.05333
		2.5368	1.02633					2.5368	1.05353
		2.5424	1.02642					2.5424	1.05373
		2.548	1.02651					2.548	1.05393
		2.5536	1.0266					2.5536	1.05413
		2.5592	1.02669					2.5592	1.05433
		2.5648	1.02678					2.5648	1.05453
		2.5704	1.02688					2.5704	1.05473
		2.576	1.02697					2.576	1.05493
		2.5816	1.02706					2.5816	1.05514
		2.5872	1.02715					2.5872	1.05534
		2.5928	1.02724					2.5928	1.05554
		2.5984	1.02734					2.5984	1.05574
		2.604	1.02743					2.604	1.05594
		2.6096	1.02752					2.6096	1.05614
		2.6152	1.02761					2.6152	1.05635
		2.6208	1.02771					2.6208	1.05655
		2.6264	1.0278					2.6264	1.05675
		2.632	1.02789					2.632	1.05695
		2.6376	1.02798					2.6376	1.05716
		2.6432	1.02808					2.6432	1.05736
		2.6488	1.02817					2.6488	1.05756
		2.6544	1.02826					2.6544	1.05777
		2.66	1.02836					2.66	1.05797
		2.6656	1.02845					2.6656	1.05818
		2.6712	1.02855					2.6712	1.05838
		2.6768	1.02864					2.6768	1.05859
		2.6824	1.02873					2.6824	1.05879
		2.688	1.02883					2.688	1.059
		2.6936	1.02892					2.6936	1.0592
		2.6992	1.02902					2.6992	1.05941
		2.7048	1.02911					2.7048	1.05961
		2.7104	1.02921					2.7104	1.05982
		2.716	1.0293					2.716	1.06002
		2.7216	1.0294					2.7216	1.06023
		2.7272	1.02949					2.7272	1.06044
		2.7328	1.02959					2.7328	1.06064
		2.7384	1.02968					2.7384	1.06085
		2.744	1.02978					2.744	1.06106
		2.7496	1.02987					2.7496	1.06126
		2.7552	1.02997					2.7552	1.06147
		2.7608	1.03006					2.7608	1.06168
		2.7664	1.03016					2.7664	1.06189
		2.772	1.03026					2.772	1.0621
		2.7776	1.03035					2.7776	1.0623
		2.7832	1.03045					2.7832	1.06251
		2.7888	1.03055					2.7888	1.06272
		2.7944	1.03064					2.7944	1.06293
		2.8	1.03074					2.8	1.06314
		2.8056	1.03084					2.8056	1.06335
		2.8112	1.03093					2.8112	1.06356
		2.8168	1.03103					2.8168	1.06377
		2.8224	1.03113					2.8224	1.06398
		2.828	1.03123					2.828	1.06419
		2.8336	1.03132					2.8336	1.0644
		2.8392	1.03142					2.8392	1.06461
		2.8448	1.03152					2.8448	1.06482
		2.8504	1.03162					2.8504	1.06503
		2.856	1.03171					2.856	1.06524
		2.8616	1.03181					2.8616	1.06545
		2.8672	1.03191					2.8672	1.06566
		2.8728	1.03201					2.8728	1.06588
		2.8784	1.03211					2.8784	1.06609
		2.884	1.03221					2.884	1.0663
		2.8896	1.03231					2.8896	1.06651
		2.8952	1.0324					2.8952	1.06673
		2.9008	1.0325					2.9008	1.06694
		2.9064	1.0326					2.9064	1.06715
		2.912	1.0327					2.912	1.06736
		2.9176	1.0328					2.9176	1.06758
		2.9232	1.0329					2.9232	1.06779
		2.9288	1.033					2.9288	1.06801
		2.9344	1.0331					2.9344	1.06822
		2.94	1.0332					2.94	1.06843
		2.9456	1.0333					2.9456	1.06865
		2.9512	1.0334					2.9512	1.06886
		2.9568	1.0335					2.9568	1.06908
		2.9624	1.0336					2.9624	1.06929
		2.968	1.0337					2.968	1.06951
		2.9736	1.0338					2.9736	1.06972
		2.9792	1.0339					2.9792	1.06994
		2.9848	1.034					2.9848	1.07016
		2.9904	1.03411					2.9904	1.07037
		2.996	1.03421					2.996	1.07059
		3.0016	1.03431					3.0016	1.0708
		3.0072	1.03441					3.0072	1.07102
		3.0128	1.03451					3.0128	1.07124
		3.0184	1.03461					3.0184	1.07145
		3.024	1.03471					3.024	1.07167
		3.0296	1.03482					3.0296	1.07189
		3.0352	1.03492					3.0352	1.07211
		3.0408	1.03502					3.0408	1.07233
		3.0464	1.03512					3.0464	1.07254
		3.052	1.03523					3.052	1.07276
		3.0576	1.03533					3.0576	1.07298
		3.0632	1.03543					3.0632	1.0732
		3.0688	1.03553					3.0688	1.07342
		3.0744	1.03564					3.0744	1.07364
		3.08	1.03574					3.08	1.07386
		3.0856	1.03584					3.0856	1.07408
		3.0912	1.03595					3.0912	1.0743
		3.0968	1.03605					3.0968	1.07452
		3.1024	1.03615					3.1024	1.07474
		3.108	1.03626					3.108	1.07496
		3.1136	1.03636					3.1136	1.07518
		3.1192	1.03646					3.1192	1.0754
		3.1248	1.03657					3.1248	1.07562
		3.1304	1.03667					3.1304	1.07584
		3.136	1.03678					3.136	1.07606
		3.1416	1.03688					3.1416	1.07628
		3.1472	1.03699					3.1472	1.07651
		3.1528	1.03709					3.1528	1.07673
		3.1584	1.0372					3.1584	1.07695
		3.164	1.0373					3.164	1.07717
		3.1696	1.03741					3.1696	1.07739
		3.1752	1.03751					3.1752	1.07762
		3.1808	1.03762					3.1808	1.07784
		3.1864	1.03772					3.1864	1.07806
		3.192	1.03783					3.192	1.07829
		3.1976	1.03793					3.1976	1.07851
		3.2032	1.03804					3.2032	1.07874
		3.2088	1.03814					3.2088	1.07896
		3.2144	1.03825					3.2144	1.07918
		3.22	1.03836					3.22	1.07941
		3.2256	1.03846					3.2256	1.07963
		3.2312	1.03857					3.2312	1.07986
		3.2368	1.03867					3.2368	1.08008
		3.2424	1.03878					3.2424	1.08031
		3.248	1.03889					3.248	1.08053
		3.2536	1.03899					3.2536	1.08076
		3.2592	1.0391					3.2592	1.08099
		3.2648	1.03921					3.2648	1.08121
		3.2704	1.03932					3.2704	1.08144
		3.276	1.03942					3.276	1.08166
		3.2816	1.03953					3.2816	1.08189
		3.2872	1.03964					3.2872	1.08212
		3.2928	1.03975					3.2928	1.08235
		3.2984	1.03985					3.2984	1.08257
		3.304	1.03996					3.304	1.0828
		3.3096	1.04007					3.3096	1.08303
		3.3152	1.04018					3.3152	1.08326
		3.3208	1.04029					3.3208	1.08348
		3.3264	1.04039					3.3264	1.08371
		3.332	1.0405					3.332	1.08394
		3.3376	1.04061					3.3376	1.08417
		3.3432	1.04072					3.3432	1.0844
		3.3488	1.04083					3.3488	1.08463
		3.3544	1.04094					3.3544	1.08486
		3.36	1.04105					3.36	1.08509
		3.3656	1.04116					3.3656	1.08532
		3.3712	1.04127					3.3712	1.08555
		3.3768	1.04138					3.3768	1.08578
		3.3824	1.04148					3.3824	1.08601
		3.388	1.04159					3.388	1.08624
		3.3936	1.0417					3.3936	1.08647
		3.3992	1.04181					3.3992	1.0867
		3.4048	1.04192					3.4048	1.08693
		3.4104	1.04203					3.4104	1.08716
		3.416	1.04214					3.416	1.08739
		3.4216	1.04225					3.4216	1.08763
		3.4272	1.04237					3.4272	1.08786
		3.4328	1.04248					3.4328	1.08809
		3.4384	1.04259					3.4384	1.08832
		3.444	1.0427					3.444	1.08855
		3.4496	1.04281					3.4496	1.08879
		3.4552	1.04292					3.4552	1.08902
		3.4608	1.04303					3.4608	1.08925
		3.4664	1.04314					3.4664	1.08949
		3.472	1.04325					3.472	1.08972
		3.4776	1.04337					3.4776	1.08995
		3.4832	1.04348					3.4832	1.09019
		3.4888	1.04359					3.4888	1.09042
		3.4944	1.0437					3.4944	1.09066
		3.5	1.04381					3.5	1.09089
		3.5056	1.04392					3.5056	1.09113
		3.5112	1.04404					3.5112	1.09136
		3.5168	1.04415					3.5168	1.0916
		3.5224	1.04426					3.5224	1.09183
		3.528	1.04437					3.528	1.09207
		3.5336	1.04449					3.5336	1.0923
		3.5392	1.0446					3.5392	1.09254
		3.5448	1.04471					3.5448	1.09277
		3.5504	1.04483					3.5504	1.09301
		3.556	1.04494					3.556	1.09325
		3.5616	1.04505					3.5616	1.09348
		3.5672	1.04517					3.5672	1.09372
		3.5728	1.04528					3.5728	1.09396
		3.5784	1.04539					3.5784	1.09419
		3.584	1.04551					3.584	1.09443
		3.5896	1.04562					3.5896	1.09467
		3.5952	1.04574					3.5952	1.09491
		3.6008	1.04585					3.6008	1.09515
		3.6064	1.04596					3.6064	1.09538
		3.612	1.04608					3.612	1.09562
		3.6176	1.04619					3.6176	1.09586
		3.6232	1.04631					3.6232	1.0961
		3.6288	1.04642					3.6288	1.09634
		3.6344	1.04654					3.6344	1.09658
		3.64	1.04665					3.64	1.09682
		3.6456	1.04677					3.6456	1.09706
		3.6512	1.04688					3.6512	1.0973
		3.6568	1.047					3.6568	1.09754
		3.6624	1.04711					3.6624	1.09778
		3.668	1.04723					3.668	1.09802
		3.6736	1.04734					3.6736	1.09826
		3.6792	1.04746					3.6792	1.0985
		3.6848	1.04757					3.6848	1.09874
		3.6904	1.04769					3.6904	1.09898
		3.696	1.04781					3.696	1.09922
		3.7016	1.04792					3.7016	1.09946
		3.7072	1.04804					3.7072	1.09971
		3.7128	1.04816					3.7128	1.09995
		3.7184	1.04827					3.7184	1.10019
		3.724	1.04839					3.724	1.10043
		3.7296	1.04851					3.7296	1.10067
		3.7352	1.04862					3.7352	1.10092
		3.7408	1.04874					3.7408	1.10116
		3.7464	1.04886					3.7464	1.1014
		3.752	1.04897					3.752	1.10165
		3.7576	1.04909					3.7576	1.10189
		3.7632	1.04921					3.7632	1.10213
		3.7688	1.04933					3.7688	1.10238
		3.7744	1.04944					3.7744	1.10262
		3.78	1.04956					3.78	1.10287
		3.7856	1.04968					3.7856	1.10311
		3.7912	1.0498					3.7912	1.10335
		3.7968	1.04992					3.7968	1.1036
		3.8024	1.05003					3.8024	1.10384
		3.808	1.05015					3.808	1.10409
		3.8136	1.05027					3.8136	1.10434
		3.8192	1.05039					3.8192	1.10458
		3.8248	1.05051					3.8248	1.10483
		3.8304	1.05063					3.8304	1.10507
		3.836	1.05075					3.836	1.10532
		3.8416	1.05086					3.8416	1.10557
		3.8472	1.05098					3.8472	1.10581
		3.8528	1.0511					3.8528	1.10606
		3.8584	1.05122					3.8584	1.10631
		3.864	1.05134					3.864	1.10655
		3.8696	1.05146					3.8696	1.1068
		3.8752	1.05158					3.8752	1.10705
		3.8808	1.0517					3.8808	1.1073
		3.8864	1.05182					3.8864	1.10754
		3.892	1.05194					3.892	1.10779
		3.8976	1.05206					3.8976	1.10804
		3.9032	1.05218					3.9032	1.10829
		3.9088	1.0523					3.9088	1.10854
		3.9144	1.05242					3.9144	1.10879
		3.92	1.05254					3.92	1.10904
		3.9256	1.05266					3.9256	1.10929
		3.9312	1.05278					3.9312	1.10954
		3.9368	1.0529					3.9368	1.10978
		3.9424	1.05303					3.9424	1.11003
		3.948	1.05315					3.948	1.11029
		3.9536	1.05327					3.9536	1.11054
		3.9592	1.05339					3.9592	1.11079
		3.9648	1.05351					3.9648	1.11104
		3.9704	1.05363					3.9704	1.11129
		3.976	1.05375					3.976	1.11154
		3.9816	1.05388					3.9816	1.11179
		3.9872	1.054					3.9872	1.11204
		3.9928	1.05412					3.9928	1.11229
		3.9984	1.05424					3.9984	1.11255
		4.004	1.05436					4.004	1.1128
		4.0096	1.05449					4.0096	1.11305
		4.0152	1.05461					4.0152	1.1133
		4.0208	1.05473					4.0208	1.11355
		4.0264	1.05485					4.0264	1.11381
		4.032	1.05498					4.032	1.11406
		4.0376	1.0551					4.0376	1.11431
		4.0432	1.05522					4.0432	1.11457
		4.0488	1.05535					4.0488	1.11482
		4.0544	1.05547					4.0544	1.11507
		4.06	1.05559					4.06	1.11533
		4.0656	1.05572					4.0656	1.11558
		4.0712	1.05584					4.0712	1.11584
		4.0768	1.05596					4.0768	1.11609
		4.0824	1.05609					4.0824	1.11635
		4.088	1.05621					4.088	1.1166
		4.0936	1.05633					4.0936	1.11686
		4.0992	1.05646					4.0992	1.11711
		4.1048	1.05658					4.1048	1.11737
		4.1104	1.05671					4.1104	1.11762
		4.116	1.05683					4.116	1.11788
		4.1216	1.05696					4.1216	1.11814
		4.1272	1.05708					4.1272	1.11839
		4.1328	1.05721					4.1328	1.11865
		4.1384	1.05733					4.1384	1.11891
		4.144	1.05746					4.144	1.11916
		4.1496	1.05758					4.1496	1.11942
		4.1552	1.05771					4.1552	1.11968
		4.1608	1.05783					4.1608	1.11994
		4.1664	1.05796					4.1664	1.12019
		4.172	1.05808					4.172	1.12045
		4.1776	1.05821					4.1776	1.12071
		4.1832	1.05833					4.1832	1.12097
		4.1888	1.05846					4.1888	1.12123
		4.1944	1.05858					4.1944	1.12148
		4.2	1.05871					4.2	1.12174
		4.2056	1.05884					4.2056	1.122
		4.2112	1.05896					4.2112	1.12226
		4.2168	1.05909					4.2168	1.12252
		4.2224	1.05922					4.2224	1.12278
		4.228	1.05934					4.228	1.12304
		4.2336	1.05947					4.2336	1.1233
		4.2392	1.0596					4.2392	1.12356
		4.2448	1.05972					4.2448	1.12382
		4.2504	1.05985					4.2504	1.12408
		4.256	1.05998					4.256	1.12434
		4.2616	1.0601					4.2616	1.12461
		4.2672	1.06023					4.2672	1.12487
		4.2728	1.06036					4.2728	1.12513
		4.2784	1.06049					4.2784	1.12539
		4.284	1.06061					4.284	1.12565
		4.2896	1.06074					4.2896	1.12591
		4.2952	1.06087					4.2952	1.12618
		4.3008	1.061					4.3008	1.12644
		4.3064	1.06113					4.3064	1.1267
		4.312	1.06125					4.312	1.12696
		4.3176	1.06138					4.3176	1.12723
		4.3232	1.06151					4.3232	1.12749
		4.3288	1.06164					4.3288	1.12775
		4.3344	1.06177					4.3344	1.12802
		4.34	1.0619					4.34	1.12828
		4.3456	1.06203					4.3456	1.12855
		4.3512	1.06215					4.3512	1.12881
		4.3568	1.06228					4.3568	1.12907
		4.3624	1.06241					4.3624	1.12934
		4.368	1.06254					4.368	1.1296
		4.3736	1.06267					4.3736	1.12987
		4.3792	1.0628					4.3792	1.13013
		4.3848	1.06293					4.3848	1.1304
		4.3904	1.06306					4.3904	1.13067
		4.396	1.06319					4.396	1.13093
		4.4016	1.06332					4.4016	1.1312
		4.4072	1.06345					4.4072	1.13146
		4.4128	1.06358					4.4128	1.13173
		4.4184	1.06371					4.4184	1.132
		4.424	1.06384					4.424	1.13226
		4.4296	1.06397					4.4296	1.13253
		4.4352	1.0641					4.4352	1.1328
		4.4408	1.06423					4.4408	1.13307
		4.4464	1.06436					4.4464	1.13333
		4.452	1.06449					4.452	1.1336
		4.4576	1.06462					4.4576	1.13387
		4.4632	1.06475					4.4632	1.13414
		4.4688	1.06489					4.4688	1.13441
		4.4744	1.06502					4.4744	1.13467
		4.48	1.06515					4.48	1.13494
		4.4856	1.06528					4.4856	1.13521
		4.4912	1.06541					4.4912	1.13548
		4.4968	1.06554					4.4968	1.13575
		4.5024	1.06567					4.5024	1.13602
		4.508	1.06581					4.508	1.13629
		4.5136	1.06594					4.5136	1.13656
		4.5192	1.06607					4.5192	1.13683
		4.5248	1.0662					4.5248	1.1371
		4.5304	1.06633					4.5304	1.13737
		4.536	1.06647					4.536	1.13764
		4.5416	1.0666					4.5416	1.13791
		4.5472	1.06673					4.5472	1.13818
		4.5528	1.06686					4.5528	1.13845
		4.5584	1.067					4.5584	1.13873
		4.564	1.06713					4.564	1.139
		4.5696	1.06726					4.5696	1.13927
		4.5752	1.0674					4.5752	1.13954
		4.5808	1.06753					4.5808	1.13981
		4.5864	1.06766					4.5864	1.14009
		4.592	1.0678					4.592	1.14036
		4.5976	1.06793					4.5976	1.14063
		4.6032	1.06806					4.6032	1.1409
		4.6088	1.0682					4.6088	1.14118
		4.6144	1.06833					4.6144	1.14145
		4.62	1.06846					4.62	1.14172
		4.6256	1.0686					4.6256	1.142
		4.6312	1.06873					4.6312	1.14227
		4.6368	1.06887					4.6368	1.14255
		4.6424	1.069					4.6424	1.14282
		4.648	1.06914					4.648	1.1431
		4.6536	1.06927					4.6536	1.14337
		4.6592	1.0694					4.6592	1.14365
		4.6648	1.06954					4.6648	1.14392
		4.6704	1.06967					4.6704	1.1442
		4.676	1.06981					4.676	1.14447
		4.6816	1.06994					4.6816	1.14475
		4.6872	1.07008					4.6872	1.14502
		4.6928	1.07021					4.6928	1.1453
		4.6984	1.07035					4.6984	1.14557
		4.704	1.07048					4.704	1.14585
		4.7096	1.07062					4.7096	1.14613
		4.7152	1.07076					4.7152	1.1464
		4.7208	1.07089					4.7208	1.14668
		4.7264	1.07103					4.7264	1.14696
		4.732	1.07116					4.732	1.14724
		4.7376	1.0713					4.7376	1.14751
		4.7432	1.07144					4.7432	1.14779
		4.7488	1.07157					4.7488	1.14807
		4.7544	1.07171					4.7544	1.14835
		4.76	1.07184					4.76	1.14863
		4.7656	1.07198					4.7656	1.1489
		4.7712	1.07212					4.7712	1.14918
		4.7768	1.07225					4.7768	1.14946
		4.7824	1.07239					4.7824	1.14974
		4.788	1.07253					4.788	1.15002
		4.7936	1.07267					4.7936	1.1503
		4.7992	1.0728					4.7992	1.15058
		4.8048	1.07294					4.8048	1.15086
		4.8104	1.07308					4.8104	1.15114
		4.816	1.07321					4.816	1.15142
		4.8216	1.07335					4.8216	1.1517
		4.8272	1.07349					4.8272	1.15198
		4.8328	1.07363					4.8328	1.15226
		4.8384	1.07377					4.8384	1.15254
		4.844	1.0739					4.844	1.15282
		4.8496	1.07404					4.8496	1.1531
		4.8552	1.07418					4.8552	1.15338
		4.8608	1.07432					4.8608	1.15367
		4.8664	1.07446					4.8664	1.15395
		4.872	1.07459					4.872	1.15423
		4.8776	1.07473					4.8776	1.15451
		4.8832	1.07487					4.8832	1.1548
		4.8888	1.07501					4.8888	1.15508
		4.8944	1.07515					4.8944	1.15536
		4.9	1.07529					4.9	1.15564
		4.9056	1.07543					4.9056	1.15593
		4.9112	1.07557					4.9112	1.15621
		4.9168	1.07571					4.9168	1.15649
		4.9224	1.07584					4.9224	1.15678
		4.928	1.07598					4.928	1.15706
		4.9336	1.07612					4.9336	1.15735
		4.9392	1.07626					4.9392	1.15763
		4.9448	1.0764					4.9448	1.15791
		4.9504	1.07654					4.9504	1.1582
		4.956	1.07668					4.956	1.15848
		4.9616	1.07682					4.9616	1.15877
		4.9672	1.07696					4.9672	1.15906
		4.9728	1.0771					4.9728	1.15934
		4.9784	1.07724					4.9784	1.15963
		4.984	1.07738					4.984	1.15991
		4.9896	1.07752					4.9896	1.1602
		4.9952	1.07766					4.9952	1.16048

## Sheet: Figure 3f
Figure 3f
Model	Q = 0.5	Elastic		Viscoelastic			Q = 3.75	Elastic		Viscoelastic			Q = 4.25	Elastic		Viscoelastic			Experiments	Control				Low				Medium
		t (h)	R^2/Rinit^2	t (h)	R^2/Rinit^2			t (h)	R^2/Rinit^2	t (h)	R^2/Rinit^2			t (h)	R^2/Rinit^2	t (h)	R^2/Rinit^2			t (h)	R^2/Rinit^2	Sym. errors		t (h)	R^2/Rinit^2	Sym. errors		t (h)	R^2/Rinit^2	Sym. errors
		0	1	0	1			0	1	0	1			0	1	0	1			0	1	0		0	1	0		0	1	0
		0.027778	1.00078	0.027778	1.00078			0.027778	1.00078	0.027778	1.00078			0.027778	1.00078	0.027778	1.00078			0.1667	1.0129	0.0046		0.1667	1.0049	0.009		0.1667	1.0102	0.0067
		0.055556	1.00156	0.055556	1.00156			0.055556	1.00156	0.055556	1.00156			0.055556	1.00156	0.055556	1.00156			0.3333	1.0218	0.0054		0.3333	1.0204	0.0127		0.3333	1.0204	0.0077
		0.083334	1.00233	0.083334	1.00233			0.083334	1.00233	0.083334	1.00233			0.083334	1.00233	0.083334	1.00233			0.5	1.0268	0.0052		0.5	1.0175	0.0129		0.5	1.0284	0.0089
		0.111112	1.0031	0.111112	1.0031			0.111112	1.0031	0.111112	1.0031			0.111112	1.0031	0.111112	1.0031			0.6667	1.0314	0.0054		0.6667	1.0184	0.014		0.6667	1.0305	0.0098
		0.13889	1.00387	0.13889	1.00387			0.13889	1.00387	0.13889	1.00387			0.13889	1.00387	0.13889	1.00387			0.8333	1.0327	0.006		0.8333	1.0225	0.0132		0.8333	1.0403	0.0101
		0.166668	1.00464	0.166668	1.00464			0.166668	1.00464	0.166668	1.00464			0.166668	1.00464	0.166668	1.00464			1	1.0434	0.0081		1	1.0262	0.0146		1	1.0414	0.0136
		0.194446	1.00541	0.194446	1.00541			0.194446	1.00541	0.194446	1.00541			0.194446	1.00541	0.194446	1.00541			1.1667	1.044	0.0077		1.1667	1.0371	0.0153		1.1667	1.0492	0.0124
		0.222224	1.00617	0.222224	1.00617			0.222224	1.00617	0.222224	1.00617			0.222224	1.00617	0.222224	1.00617			1.3333	1.0455	0.0078		1.3333	1.0406	0.014		1.3333	1.0624	0.0135
		0.250002	1.00693	0.250002	1.00693			0.250002	1.00693	0.250002	1.00693			0.250002	1.00693	0.250002	1.00693			1.5	1.0511	0.0075		1.5	1.0447	0.0139		1.5	1.0721	0.0143
		0.27778	1.00769	0.27778	1.00769			0.27778	1.00769	0.27778	1.00769			0.27778	1.00769	0.27778	1.00769			1.6667	1.0521	0.0073		1.6667	1.0482	0.015		1.6667	1.0884	0.0152
		0.305558	1.00845	0.305558	1.00845			0.305558	1.00845	0.305558	1.00845			0.305558	1.00845	0.305558	1.00845			1.8333	1.0529	0.0068		1.8333	1.0472	0.0142		1.8333	1.1002	0.0161
		0.333336	1.00921	0.333336	1.00921			0.333336	1.00921	0.333336	1.00921			0.333336	1.00921	0.333336	1.00921			2	1.0556	0.0065		2	1.0496	0.0129		2	1.1049	0.0146
		0.361114	1.00996	0.361114	1.00996			0.361114	1.00996	0.361114	1.00996			0.361114	1.00996	0.361114	1.00996			2.1667	1.0561	0.0087		2.1667	1.0752	0.0158		2.1667	1.1133	0.0153
		0.388892	1.01071	0.388892	1.01071			0.388892	1.01071	0.388892	1.01071			0.388892	1.01071	0.388892	1.01071			2.3333	1.0602	0.0089		2.3333	1.0772	0.0147		2.3333	1.1331	0.017
		0.41667	1.01146	0.41667	1.01146			0.41667	1.01146	0.41667	1.01146			0.41667	1.01146	0.41667	1.01146			2.5	1.063	0.0093		2.5	1.0837	0.0167		2.5	1.1502	0.02
		0.444448	1.01221	0.444448	1.01221			0.444448	1.01221	0.444448	1.01221			0.444448	1.01221	0.444448	1.01221			2.6667	1.0693	0.0098		2.6667	1.0911	0.0169		2.6667	1.1669	0.0215
		0.472226	1.01295	0.472226	1.01295			0.472226	1.01295	0.472226	1.01295			0.472226	1.01295	0.472226	1.01295			2.8333	1.0729	0.0094		2.8333	1.1095	0.0198		2.8333	1.1788	0.0225
		0.500004	1.0137	0.500004	1.0137			0.500004	1.0137	0.500004	1.0137			0.500004	1.0137	0.500004	1.0137			3	1.077	0.0097		3	1.1147	0.0218		3	1.1904	0.0237
		0.527782	1.01444	0.527782	1.01444			0.527782	1.01444	0.527782	1.01444			0.527782	1.01444	0.527782	1.01444			3.1667	1.0793	0.0103		3.1667	1.1286	0.0221		3.1667	1.2054	0.0239
		0.55556	1.01518	0.55556	1.01518			0.55556	1.01518	0.55556	1.01518			0.55556	1.01518	0.55556	1.01518			3.3333	1.0883	0.0083		3.3333	1.1329	0.0227		3.3333	1.2247	0.0273
		0.583338	1.01592	0.583338	1.01592			0.583338	1.01592	0.583338	1.01592			0.583338	1.01592	0.583338	1.01592			3.5	1.0889	0.0081		3.5	1.1499	0.0258		3.5	1.24	0.0279
		0.611116	1.01665	0.611116	1.01665			0.611116	1.01665	0.611116	1.01665			0.611116	1.01665	0.611116	1.01665			3.6667	1.0866	0.008		3.6667	1.16	0.0275		3.6667	1.2683	0.0302
		0.638894	1.01738	0.638894	1.01739			0.638894	1.01738	0.638894	1.01739			0.638894	1.01738	0.638894	1.01739			3.8333	1.0883	0.0072		3.8333	1.1749	0.0291		3.8333	1.2803	0.031
		0.666672	1.01812	0.666672	1.01812			0.666672	1.01812	0.666672	1.01812			0.666672	1.01812	0.666672	1.01812			4	1.097	0.0118		4	1.1925	0.0296		4	1.3071	0.0335
		0.69445	1.01884	0.69445	1.01885			0.69445	1.01884	0.69445	1.01885			0.69445	1.01884	0.69445	1.01885			4.1667	1.0976	0.0109		4.1667	1.206	0.0303		4.1667	1.3223	0.0341
		0.722228	1.01957	0.722228	1.01957			0.722228	1.01957	0.722228	1.01957			0.722228	1.01957	0.722228	1.01957			4.3333	1.0983	0.013		4.3333	1.2127	0.0312		4.3333	1.3372	0.0355
		0.750006	1.0203	0.750006	1.0203			0.750006	1.0203	0.750006	1.0203			0.750006	1.0203	0.750006	1.0203			4.5	1.1074	0.0137		4.5	1.2384	0.0332		4.5	1.3584	0.0361
		0.777784	1.02102	0.777784	1.02102			0.777784	1.02102	0.777784	1.02102			0.777784	1.02102	0.777784	1.02102			4.6667	1.1021	0.0128		4.6667	1.2579	0.0355		4.6667	1.3829	0.0374
		0.805562	1.02174	0.805562	1.02175			0.805562	1.02174	0.805562	1.02175			0.805562	1.02174	0.805562	1.02175			4.8333	1.1126	0.0134		4.8333	1.277	0.0363		4.8333	1.3947	0.0354
		0.83334	1.02246	0.83334	1.02247			0.83334	1.02246	0.83334	1.02247			0.83334	1.02246	0.83334	1.02247			5	1.1097	0.0142		5	1.2922	0.0383		5	1.4089	0.0398
		0.861118	1.02318	0.861118	1.02318			0.861118	1.02318	0.861118	1.02318			0.861118	1.02318	0.861118	1.02318			5.1667	1.1091	0.0157		5.1667	1.2828	0.0378		5.1667	1.3833	0.0381
		0.888896	1.0239	0.888896	1.0239			0.888896	1.0239	0.888896	1.0239			0.888896	1.0239	0.888896	1.0239			5.3333	1.1141	0.0148		5.3333	1.2714	0.0382		5.3333	1.3785	0.0374
		0.916674	1.02461	0.916674	1.02462			0.916674	1.02461	0.916674	1.02462			0.916674	1.02461	0.916674	1.02462			5.5	1.1158	0.0164		5.5	1.2692	0.038		5.5	1.3602	0.0361
		0.944452	1.02532	0.944452	1.02533			0.944452	1.02532	0.944452	1.02533			0.944452	1.02532	0.944452	1.02533			5.6667	1.1137	0.0142		5.6667	1.265	0.0375		5.6667	1.3628	0.0365
		0.97223	1.02603	0.97223	1.02604			0.97223	1.02603	0.97223	1.02604			0.97223	1.02603	0.97223	1.02604			5.8333	1.1162	0.0167		5.8333	1.2584	0.0368		5.8333	1.3629	0.036
		1.00001	1.02674	1.00001	1.02675			1.00001	1.02674	1.00001	1.02675			1.00001	1.02674	1.00001	1.02675			6	1.1194	0.0161		6	1.2593	0.0362		6	1.3553	0.0356
		1.02779	1.02745	1.02779	1.02745			1.02779	1.02886	1.02779	1.02887			1.02779	1.02968	1.02779	1.02968			6.1667	1.1253	0.0149		6.1667	1.255	0.0356		6.1667	1.3544	0.0357
		1.05556	1.02815	1.05556	1.02816			1.05556	1.03098	1.05556	1.03099			1.05556	1.03261	1.05556	1.03261			6.3333	1.1201	0.0166		6.3333	1.254	0.035		6.3333	1.3536	0.0355
		1.08334	1.02885	1.08334	1.02886			1.08334	1.0331	1.08334	1.03311			1.08334	1.03553	1.08334	1.03554			6.5	1.1265	0.0169		6.5	1.2517	0.0345		6.5	1.344	0.0347
		1.11112	1.02956	1.11112	1.02956			1.11112	1.03521	1.11112	1.03522			1.11112	1.03845	1.11112	1.03846			6.6667	1.1285	0.0157		6.6667	1.2448	0.0341		6.6667	1.3444	0.0345
		1.1389	1.03025	1.1389	1.03026			1.1389	1.03732	1.1389	1.03733			1.1389	1.04137	1.1389	1.04138			6.8333	1.1345	0.0159		6.8333	1.2417	0.0331		6.8333	1.3484	0.0336
		1.16668	1.03095	1.16668	1.03096			1.16668	1.03942	1.16668	1.03943			1.16668	1.04428	1.16668	1.04429			7	1.1296	0.0161		7	1.243	0.0326		7	1.3388	0.0327
		1.19445	1.03165	1.19445	1.03166			1.19445	1.04152	1.19445	1.04153			1.19445	1.04719	1.19445	1.0472			7.1667	1.1333	0.0179		7.1667	1.2467	0.0314		7.1667	1.3343	0.0331
		1.22223	1.03234	1.22223	1.03235			1.22223	1.04362	1.22223	1.04363			1.22223	1.05009	1.22223	1.0501			7.3333	1.1388	0.0173		7.3333	1.2432	0.0309		7.3333	1.3191	0.0326
		1.25001	1.03303	1.25001	1.03304			1.25001	1.04571	1.25001	1.04572			1.25001	1.05299	1.25001	1.053			7.5	1.1363	0.0177		7.5	1.2462	0.0315		7.5	1.3235	0.0316
		1.27779	1.03372	1.27779	1.03373			1.27779	1.0478	1.27779	1.04781			1.27779	1.05588	1.27779	1.0559			7.6667	1.1409	0.0194		7.6667	1.2432	0.0313		7.6667	1.3187	0.032
		1.30557	1.03441	1.30557	1.03442			1.30557	1.04988	1.30557	1.04989			1.30557	1.05877	1.30557	1.05879			7.8333	1.1474	0.0175		7.8333	1.2382	0.0302		7.8333	1.3188	0.0325
		1.33334	1.0351	1.33334	1.03511			1.33334	1.05196	1.33334	1.05197			1.33334	1.06166	1.33334	1.06168			8	1.1461	0.0188		8	1.2417	0.0303		8	1.3032	0.0315
		1.36112	1.03578	1.36112	1.03579			1.36112	1.05404	1.36112	1.05405			1.36112	1.06454	1.36112	1.06456			8.1667	1.1573	0.0207		8.1667	1.19	0.0214
		1.3889	1.03646	1.3889	1.03648			1.3889	1.05611	1.3889	1.05612			1.3889	1.06742	1.3889	1.06744			8.3333	1.1596	0.0216		8.3333	nan	nan
		1.41668	1.03714	1.41668	1.03716			1.41668	1.05818	1.41668	1.05819			1.41668	1.07029	1.41668	1.07032			8.5	1.1643	0.0224		8.5	nan	nan
		1.44446	1.03782	1.44446	1.03784			1.44446	1.06024	1.44446	1.06026			1.44446	1.07316	1.44446	1.07319			8.6667	1.17	0.023		8.6667	nan	nan
		1.47223	1.0385	1.47223	1.03852			1.47223	1.0623	1.47223	1.06232			1.47223	1.07603	1.47223	1.07606			8.8333	1.1704	0.0229		8.8333	nan	nan
		1.50001	1.03918	1.50001	1.03919			1.50001	1.06436	1.50001	1.06438			1.50001	1.07889	1.50001	1.07892			9	1.1721	0.0233		9	nan	nan
		1.52779	1.03985	1.52779	1.03987			1.52779	1.06641	1.52779	1.06644			1.52779	1.08175	1.52779	1.08178			9.1667	1.1764	0.0235		9.1667	nan	nan
		1.55557	1.04052	1.55557	1.04054			1.55557	1.06846	1.55557	1.06849			1.55557	1.0846	1.55557	1.08464			9.3333	1.1785	0.0242		9.3333	nan	nan
		1.58335	1.04119	1.58335	1.04121			1.58335	1.0705	1.58335	1.07053			1.58335	1.08745	1.58335	1.08749			9.5	1.1819	0.0243		9.5	nan	nan
		1.61112	1.04186	1.61112	1.04188			1.61112	1.07255	1.61112	1.07258			1.61112	1.0903	1.61112	1.09034			9.6667	1.1828	0.0248		9.6667	nan	nan
		1.6389	1.04253	1.6389	1.04255			1.6389	1.07458	1.6389	1.07462			1.6389	1.09314	1.6389	1.09319			9.8333	1.1855	0.026		9.8333	nan	nan
		1.66668	1.04319	1.66668	1.04321			1.66668	1.07662	1.66668	1.07666			1.66668	1.09598	1.66668	1.09603			10	1.1872	0.0256		10	nan	nan
		1.69446	1.04386	1.69446	1.04388			1.69446	1.07865	1.69446	1.07869			1.69446	1.09881	1.69446	1.09887			10.1667	1.1921	0.0254		10.1667	nan	nan
		1.72224	1.04452	1.72224	1.04454			1.72224	1.08068	1.72224	1.08072			1.72224	1.10165	1.72224	1.1017			10.3333	1.1953	0.0251		10.3333	nan	nan
		1.75001	1.04518	1.75001	1.0452			1.75001	1.0827	1.75001	1.08275			1.75001	1.10447	1.75001	1.10453			10.5	1.1981	0.0252		10.5	nan	nan
		1.77779	1.04584	1.77779	1.04586			1.77779	1.08472	1.77779	1.08477			1.77779	1.1073	1.77779	1.10736			10.6667	1.1991	0.025		10.6667	nan	nan
		1.80557	1.04649	1.80557	1.04652			1.80557	1.08674	1.80557	1.08679			1.80557	1.11012	1.80557	1.11019			10.8333	1.2021	0.0253		10.8333	nan	nan
		1.83335	1.04715	1.83335	1.04717			1.83335	1.08875	1.83335	1.08881			1.83335	1.11293	1.83335	1.11301			11	1.2093	0.0258		11	nan	nan
		1.86113	1.0478	1.86113	1.04783			1.86113	1.09076	1.86113	1.09082			1.86113	1.11575	1.86113	1.11582			11.1667	1.2099	0.0256		11.1667	nan	nan
		1.8889	1.04845	1.8889	1.04848			1.8889	1.09277	1.8889	1.09283			1.8889	1.11856	1.8889	1.11864			11.3333	1.2099	0.0252		11.3333	nan	nan
		1.91668	1.0491	1.91668	1.04913			1.91668	1.09477	1.91668	1.09483			1.91668	1.12136	1.91668	1.12145			11.5	1.2162	0.0256		11.5	nan	nan
		1.94446	1.04975	1.94446	1.04978			1.94446	1.09677	1.94446	1.09684			1.94446	1.12417	1.94446	1.12426			11.6667	1.2191	0.0254		11.6667	nan	nan
		1.97224	1.0504	1.97224	1.05043			1.97224	1.09877	1.97224	1.09884			1.97224	1.12696	1.97224	1.12706			11.8333	1.2242	0.0253		11.8333	nan	nan
		2.00002	1.05104	2.00002	1.05107			2.00002	1.10076	2.00002	1.10083			2.00002	1.12976	2.00002	1.12986			12	1.2254	0.0255		12	nan	nan
		2.02779	1.05169	2.02779	1.05172			2.02779	1.10275	2.02779	1.10283			2.02779	1.13255	2.02779	1.13266			12.1667	1.2273	0.0241		12.1667	nan	nan
		2.05557	1.05233	2.05557	1.05236			2.05557	1.10474	2.05557	1.10482			2.05557	1.13534	2.05557	1.13546			12.3333	1.2307	0.0235		12.3333	nan	nan
		2.08335	1.05297	2.08335	1.053			2.08335	1.10672	2.08335	1.1068			2.08335	1.13813	2.08335	1.13825			12.5	1.2336	0.024		12.5	nan	nan
		2.11113	1.05361	2.11113	1.05364			2.11113	1.1087	2.11113	1.10879			2.11113	1.14091	2.11113	1.14104			12.6667	1.2375	0.023		12.6667	nan	nan
		2.13891	1.05424	2.13891	1.05428			2.13891	1.11068	2.13891	1.11077			2.13891	1.14369	2.13891	1.14382			12.8333	1.2432	0.0225		12.8333	nan	nan
		2.16668	1.05488	2.16668	1.05492			2.16668	1.11265	2.16668	1.11275			2.16668	1.14646	2.16668	1.14661			13	1.2503	0.0217		13	nan	nan
		2.19446	1.05551	2.19446	1.05555			2.19446	1.11462	2.19446	1.11472			2.19446	1.14924	2.19446	1.14939			13.1667	1.2576	0.0211		13.1667	nan	nan
		2.22224	1.05614	2.22224	1.05618			2.22224	1.11658	2.22224	1.11669			2.22224	1.152	2.22224	1.15216			13.3333	1.2634	0.0206		13.3333	nan	nan
		2.25002	1.05677	2.25002	1.05682			2.25002	1.11855	2.25002	1.11866			2.25002	1.15477	2.25002	1.15494			13.5	1.2737	0.0203		13.5	nan	nan
		2.2778	1.0574	2.2778	1.05745			2.2778	1.12051	2.2778	1.12062			2.2778	1.15753	2.2778	1.15771			13.6667	1.2829	0.0198		13.6667	nan	nan
		2.30557	1.05803	2.30557	1.05808			2.30557	1.12246	2.30557	1.12259			2.30557	1.16029	2.30557	1.16048			13.8333	1.2891	0.02		13.8333	nan	nan
		2.33335	1.05866	2.33335	1.0587			2.33335	1.12442	2.33335	1.12455			2.33335	1.16305	2.33335	1.16324			14	1.3012	0.0203		14	nan	nan
		2.36113	1.05928	2.36113	1.05933			2.36113	1.12637	2.36113	1.1265			2.36113	1.1658	2.36113	1.166			14.1667	1.3077	0.0198		14.1667	nan	nan
		2.38891	1.0599	2.38891	1.05995			2.38891	1.12832	2.38891	1.12846			2.38891	1.16855	2.38891	1.16876			14.3333	1.3036	0.0201		14.3333	nan	nan
		2.41669	1.06052	2.41669	1.06057			2.41669	1.13026	2.41669	1.13041			2.41669	1.1713	2.41669	1.17152			14.5	1.3057	0.0202		14.5	nan	nan
		2.44446	1.06114	2.44446	1.06119			2.44446	1.1322	2.44446	1.13235			2.44446	1.17404	2.44446	1.17427			14.6667	1.3047	0.0184		14.6667	nan	nan
		2.47224	1.06176	2.47224	1.06181			2.47224	1.13414	2.47224	1.1343			2.47224	1.17679	2.47224	1.17702			14.8333	1.3075	0.0186		14.8333	nan	nan
		2.50002	1.06238	2.50002	1.06243			2.50002	1.13607	2.50002	1.13624			2.50002	1.17952	2.50002	1.17977			15	1.3069	0.0186		15	nan	nan
		2.5278	1.06299	2.5278	1.06305			2.5278	1.13801	2.5278	1.13818			2.5278	1.18226	2.5278	1.18252			15.1667	1.3073	0.0184		15.1667	nan	nan
		2.55558	1.0636	2.55558	1.06366			2.55558	1.13994	2.55558	1.14011			2.55558	1.18499	2.55558	1.18526			15.3333	1.3086	0.0188		15.3333	nan	nan
		2.58335	1.06422	2.58335	1.06428			2.58335	1.14186	2.58335	1.14204			2.58335	1.18772	2.58335	1.188			15.5	1.306	0.0194		15.5	nan	nan
		2.61113	1.06483	2.61113	1.06489			2.61113	1.14378	2.61113	1.14397			2.61113	1.19045	2.61113	1.19074			15.6667	1.3029	0.0188		15.6667	nan	nan
		2.63891	1.06543	2.63891	1.0655			2.63891	1.1457	2.63891	1.1459			2.63891	1.19317	2.63891	1.19347			15.8333	1.3006	0.0184		15.8333	nan	nan
		2.66669	1.06604	2.66669	1.06611			2.66669	1.14762	2.66669	1.14783			2.66669	1.19589	2.66669	1.19621			16	1.2976	0.0179		16	nan	nan
		2.69447	1.06665	2.69447	1.06671			2.69447	1.14954	2.69447	1.14975			2.69447	1.19861	2.69447	1.19894			16.1667	1.2979	0.0181		16.1667	nan	nan
		2.72224	1.06725	2.72224	1.06732			2.72224	1.15145	2.72224	1.15167			2.72224	1.20132	2.72224	1.20166			16.3333	1.2962	0.018		16.3333	nan	nan
		2.75002	1.06785	2.75002	1.06792			2.75002	1.15336	2.75002	1.15358			2.75002	1.20404	2.75002	1.20439			16.5	1.2952	0.0184		16.5	nan	nan
		2.7778	1.06845	2.7778	1.06853			2.7778	1.15526	2.7778	1.1555			2.7778	1.20675	2.7778	1.20711			16.6667	1.2972	0.0183		16.6667	nan	nan
		2.80558	1.06905	2.80558	1.06913			2.80558	1.15716	2.80558	1.15741			2.80558	1.20945	2.80558	1.20983			16.8333	1.2964	0.0178		16.8333	nan	nan
		2.83336	1.06965	2.83336	1.06973			2.83336	1.15906	2.83336	1.15931			2.83336	1.21216	2.83336	1.21255			17	1.2979	0.0178		17	nan	nan
		2.86113	1.07025	2.86113	1.07033			2.86113	1.16096	2.86113	1.16122			2.86113	1.21486	2.86113	1.21526			17.1667	1.2976	0.0181		17.1667	nan	nan
		2.88891	1.07084	2.88891	1.07092			2.88891	1.16285	2.88891	1.16312			2.88891	1.21756	2.88891	1.21798			17.3333	1.2997	0.0182		17.3333	nan	nan
		2.91669	1.07144	2.91669	1.07152			2.91669	1.16474	2.91669	1.16502			2.91669	1.22025	2.91669	1.22069			17.5	1.3007	0.0181		17.5	nan	nan
		2.94447	1.07203	2.94447	1.07211			2.94447	1.16663	2.94447	1.16692			2.94447	1.22295	2.94447	1.22339			17.6667	1.303	0.0181		17.6667	nan	nan
		2.97225	1.07262	2.97225	1.07271			2.97225	1.16852	2.97225	1.16881			2.97225	1.22564	2.97225	1.2261			17.8333	1.3051	0.0188		17.8333	nan	nan
		3.00002	1.07321	3.00002	1.0733			3.00002	1.1704	3.00002	1.1707			3.00002	1.22832	3.00002	1.2288			18	1.3089	0.0191		18	nan	nan
		3.0278	1.0738	3.0278	1.07389			3.0278	1.17228	3.0278	1.17259			3.0278	1.23101	3.0278	1.2315			18.1667	1.3169	0.0193		18.1667	nan	nan
		3.05558	1.07438	3.05558	1.07448			3.05558	1.17416	3.05558	1.17448			3.05558	1.23369	3.05558	1.2342			18.3333	1.3204	0.0193		18.3333	nan	nan
		3.08336	1.07497	3.08336	1.07506			3.08336	1.17603	3.08336	1.17636			3.08336	1.23637	3.08336	1.2369			18.5	1.3228	0.0188		18.5	nan	nan
		3.11114	1.07555	3.11114	1.07565			3.11114	1.1779	3.11114	1.17824			3.11114	1.23905	3.11114	1.23959			18.6667	1.3304	0.0208		18.6667	nan	nan
		3.13891	1.07614	3.13891	1.07623			3.13891	1.17977	3.13891	1.18012			3.13891	1.24173	3.13891	1.24229			18.8333	1.3309	0.0216		18.8333	nan	nan
		3.16669	1.07672	3.16669	1.07682			3.16669	1.18164	3.16669	1.182			3.16669	1.2444	3.16669	1.24498			19	1.333	0.0223		19	nan	nan
		3.19447	1.0773	3.19447	1.0774			3.19447	1.1835	3.19447	1.18387			3.19447	1.24707	3.19447	1.24766			19.1667	1.3347	0.0222		19.1667	nan	nan
		3.22225	1.07787	3.22225	1.07798			3.22225	1.18536	3.22225	1.18574			3.22225	1.24974	3.22225	1.25035			19.3333	1.3397	0.023		19.3333	nan	nan
		3.25003	1.07845	3.25003	1.07856			3.25003	1.18722	3.25003	1.18761			3.25003	1.2524	3.25003	1.25303			19.5	1.3418	0.0238		19.5	nan	nan
		3.2778	1.07903	3.2778	1.07913			3.2778	1.18908	3.2778	1.18948			3.2778	1.25507	3.2778	1.25571			19.6667	1.3491	0.0236		19.6667	nan	nan
		3.30558	1.0796	3.30558	1.07971			3.30558	1.19093	3.30558	1.19134			3.30558	1.25773	3.30558	1.25839			19.8333	1.3493	0.023		19.8333	nan	nan
		3.33336	1.08017	3.33336	1.08029			3.33336	1.19278	3.33336	1.19321			3.33336	1.26038	3.33336	1.26107			20	1.3563	0.0239		20	nan	nan
		3.36114	1.08074	3.36114	1.08086			3.36114	1.19463	3.36114	1.19506			3.36114	1.26304	3.36114	1.26374			20.1667	1.3607	0.0247		20.1667	nan	nan
		3.38892	1.08131	3.38892	1.08143			3.38892	1.19647	3.38892	1.19692			3.38892	1.26569	3.38892	1.26642			20.3333	1.3637	0.0251		20.3333	nan	nan
		3.41669	1.08188	3.41669	1.082			3.41669	1.19831	3.41669	1.19878			3.41669	1.26834	3.41669	1.26909			20.5	1.3715	0.0243		20.5	nan	nan
		3.44447	1.08245	3.44447	1.08257			3.44447	1.20015	3.44447	1.20063			3.44447	1.27099	3.44447	1.27176			20.6667	1.3794	0.025		20.6667	nan	nan
		3.47225	1.08301	3.47225	1.08314			3.47225	1.20199	3.47225	1.20248			3.47225	1.27364	3.47225	1.27442			20.8333	1.3839	0.0258		20.8333	nan	nan
		3.50003	1.08358	3.50003	1.0837			3.50003	1.20383	3.50003	1.20432			3.50003	1.27628	3.50003	1.27709			21	1.3834	0.026		21	nan	nan
		3.52781	1.08414	3.52781	1.08427			3.52781	1.20566	3.52781	1.20617			3.52781	1.27892	3.52781	1.27975			21.1667	1.382	0.026		21.1667	nan	nan
		3.55558	1.0847	3.55558	1.08483			3.55558	1.20749	3.55558	1.20801			3.55558	1.28156	3.55558	1.28241			21.3333	1.3855	0.0261		21.3333	nan	nan
		3.58336	1.08526	3.58336	1.0854			3.58336	1.20931	3.58336	1.20985			3.58336	1.2842	3.58336	1.28507			21.5	1.3877	0.0263		21.5	nan	nan
		3.61114	1.08582	3.61114	1.08596			3.61114	1.21114	3.61114	1.21169			3.61114	1.28684	3.61114	1.28773			21.6667	1.3884	0.027		21.6667	nan	nan
		3.63892	1.08638	3.63892	1.08652			3.63892	1.21296	3.63892	1.21352			3.63892	1.28947	3.63892	1.29038			21.8333	1.3873	0.0268		21.8333	nan	nan
		3.6667	1.08693	3.6667	1.08708			3.6667	1.21478	3.6667	1.21536			3.6667	1.2921	3.6667	1.29304			22	1.3936	0.0264		22	nan	nan
		3.69447	1.08749	3.69447	1.08763			3.69447	1.2166	3.69447	1.21719			3.69447	1.29473	3.69447	1.29569			22.1667	1.3991	0.0263		22.1667	nan	nan
		3.72225	1.08804	3.72225	1.08819			3.72225	1.21841	3.72225	1.21902			3.72225	1.29735	3.72225	1.29834			22.3333	1.4016	0.026		22.3333	nan	nan
		3.75003	1.08859	3.75003	1.08874			3.75003	1.22022	3.75003	1.22084			3.75003	1.29998	3.75003	1.30098			22.5	1.4036	0.0266		22.5	nan	nan
		3.77781	1.08914	3.77781	1.0893			3.77781	1.22203	3.77781	1.22267			3.77781	1.3026	3.77781	1.30363			22.6667	1.4053	0.0261		22.6667	nan	nan
		3.80559	1.08969	3.80559	1.08985			3.80559	1.22384	3.80559	1.22449			3.80559	1.30522	3.80559	1.30627			22.8333	1.4047	0.0261		22.8333	nan	nan
		3.83336	1.09024	3.83336	1.0904			3.83336	1.22565	3.83336	1.22631			3.83336	1.30784	3.83336	1.30892			23	1.4142	0.028		23	nan	nan
		3.86114	1.09079	3.86114	1.09095			3.86114	1.22745	3.86114	1.22812			3.86114	1.31045	3.86114	1.31156			23.1667	1.4257	0.0287		23.1667	nan	nan
		3.88892	1.09133	3.88892	1.0915			3.88892	1.22925	3.88892	1.22994			3.88892	1.31307	3.88892	1.3142			23.3333	1.4205	0.027		23.3333	nan	nan
		3.9167	1.09187	3.9167	1.09204			3.9167	1.23105	3.9167	1.23175			3.9167	1.31568	3.9167	1.31683			23.5	1.4258	0.027		23.5	nan	nan
		3.94448	1.09242	3.94448	1.09259			3.94448	1.23284	3.94448	1.23356			3.94448	1.31829	3.94448	1.31947			23.6667	1.4364	0.0268		23.6667	nan	nan
		3.97225	1.09296	3.97225	1.09313			3.97225	1.23463	3.97225	1.23537			3.97225	1.32089	3.97225	1.3221			23.8333	1.4481	0.0282		23.8333	nan	nan
		4.00003	1.0935	4.00003	1.09368			4.00003	1.23643	4.00003	1.23718			4.00003	1.3235	4.00003	1.32473			24	nan	nan		24	nan	nan
		4.02781	1.09404	4.02781	1.09422			4.02781	1.23821	4.02781	1.23898			4.02781	1.3261	4.02781	1.32736			24.1667	nan	nan		24.1667	nan	nan
		4.05559	1.09458	4.05559	1.09476			4.05559	1.24	4.05559	1.24078			4.05559	1.3287	4.05559	1.32999			24.3333	nan	nan		24.3333	nan	nan
		4.08337	1.09511	4.08337	1.0953			4.08337	1.24178	4.08337	1.24258			4.08337	1.3313	4.08337	1.33262			24.5	nan	nan		24.5	nan	nan
		4.11114	1.09565	4.11114	1.09584			4.11114	1.24356	4.11114	1.24438			4.11114	1.3339	4.11114	1.33524			24.6667	nan	nan		24.6667	nan	nan
		4.13892	1.09618	4.13892	1.09638			4.13892	1.24534	4.13892	1.24618			4.13892	1.33649	4.13892	1.33787			24.8333	nan	nan		24.8333	nan	nan
		4.1667	1.09671	4.1667	1.09691			4.1667	1.24712	4.1667	1.24797			4.1667	1.33909	4.1667	1.34049			25	nan	nan		25	nan	nan
		4.19448	1.09724	4.19448	1.09745			4.19448	1.24889	4.19448	1.24976			4.19448	1.34168	4.19448	1.34311			25.1667	nan	nan		25.1667	nan	nan
		4.22226	1.09777	4.22226	1.09798			4.22226	1.25067	4.22226	1.25155			4.22226	1.34427	4.22226	1.34573			25.3333	nan	nan		25.3333	nan	nan
		4.25003	1.0983	4.25003	1.09851			4.25003	1.25244	4.25003	1.25334			4.25003	1.34686	4.25003	1.34835			25.5	nan	nan		25.5	nan	nan
		4.27781	1.09883	4.27781	1.09904			4.27781	1.2542	4.27781	1.25512			4.27781	1.34944	4.27781	1.35096			25.6667	nan	nan		25.6667	nan	nan
		4.30559	1.09936	4.30559	1.09957			4.30559	1.25597	4.30559	1.25691			4.30559	1.35202	4.30559	1.35358			25.8333	nan	nan		25.8333	nan	nan
		4.33337	1.09988	4.33337	1.1001			4.33337	1.25773	4.33337	1.25869			4.33337	1.35461	4.33337	1.35619			26	nan	nan		26	nan	nan
		4.36115	1.10041	4.36115	1.10063			4.36115	1.25949	4.36115	1.26047			4.36115	1.35719	4.36115	1.3588			26.1667	nan	nan		26.1667	nan	nan
		4.38892	1.10093	4.38892	1.10115			4.38892	1.26125	4.38892	1.26224			4.38892	1.35976	4.38892	1.36141			26.3333	nan	nan		26.3333	nan	nan
		4.4167	1.10145	4.4167	1.10168			4.4167	1.26301	4.4167	1.26402			4.4167	1.36234	4.4167	1.36402			26.5	nan	nan		26.5	nan	nan
		4.44448	1.10197	4.44448	1.1022			4.44448	1.26476	4.44448	1.26579			4.44448	1.36491	4.44448	1.36662			26.6667	nan	nan		26.6667	nan	nan
		4.47226	1.10249	4.47226	1.10272			4.47226	1.26652	4.47226	1.26756			4.47226	1.36749	4.47226	1.36923			26.8333	nan	nan		26.8333	nan	nan
		4.50004	1.10301	4.50004	1.10324			4.50004	1.26827	4.50004	1.26933			4.50004	1.37006	4.50004	1.37183			27	nan	nan		27	nan	nan
		4.52781	1.10352	4.52781	1.10376			4.52781	1.27001	4.52781	1.2711			4.52781	1.37263	4.52781	1.37443			27.1667	nan	nan		27.1667	nan	nan
		4.55559	1.10404	4.55559	1.10428			4.55559	1.27176	4.55559	1.27287			4.55559	1.37519	4.55559	1.37703			27.3333	nan	nan		27.3333	nan	nan
		4.58337	1.10455	4.58337	1.1048			4.58337	1.2735	4.58337	1.27463			4.58337	1.37776	4.58337	1.37963			27.5	nan	nan		27.5	nan	nan
		4.61115	1.10506	4.61115	1.10532			4.61115	1.27524	4.61115	1.27639			4.61115	1.38032	4.61115	1.38223			27.6667	nan	nan		27.6667	nan	nan
		4.63893	1.10558	4.63893	1.10583			4.63893	1.27698	4.63893	1.27815			4.63893	1.38288	4.63893	1.38483			27.8333	nan	nan		27.8333	nan	nan
		4.6667	1.10609	4.6667	1.10635			4.6667	1.27872	4.6667	1.27991			4.6667	1.38544	4.6667	1.38742			28	nan	nan		28	nan	nan
		4.69448	1.1066	4.69448	1.10686			4.69448	1.28046	4.69448	1.28166			4.69448	1.388	4.69448	1.39002			28.1667	nan	nan		28.1667	nan	nan
		4.72226	1.1071	4.72226	1.10737			4.72226	1.28219	4.72226	1.28342			4.72226	1.39056	4.72226	1.39261			28.3333	nan	nan		28.3333	nan	nan
		4.75004	1.10761	4.75004	1.10788			4.75004	1.28392	4.75004	1.28517			4.75004	1.39311	4.75004	1.3952			28.5	nan	nan		28.5	nan	nan
		4.77782	1.10812	4.77782	1.10839			4.77782	1.28565	4.77782	1.28692			4.77782	1.39567	4.77782	1.39779			28.6667	nan	nan		28.6667	nan	nan
		4.80559	1.10862	4.80559	1.1089			4.80559	1.28738	4.80559	1.28867			4.80559	1.39822	4.80559	1.40038			28.8333	nan	nan		28.8333	nan	nan
		4.83337	1.10912	4.83337	1.10941			4.83337	1.2891	4.83337	1.29041			4.83337	1.40077	4.83337	1.40296			29	nan	nan		29	nan	nan
		4.86115	1.10963	4.86115	1.10991			4.86115	1.29082	4.86115	1.29216			4.86115	1.40332	4.86115	1.40555			29.1667	nan	nan		29.1667	nan	nan
		4.88893	1.11013	4.88893	1.11042			4.88893	1.29254	4.88893	1.2939			4.88893	1.40586	4.88893	1.40813			29.3333	nan	nan		29.3333	nan	nan
		4.91671	1.11063	4.91671	1.11092			4.91671	1.29426	4.91671	1.29564			4.91671	1.40841	4.91671	1.41072			29.5	nan	nan		29.5	nan	nan
		4.94448	1.11113	4.94448	1.11142			4.94448	1.29598	4.94448	1.29738			4.94448	1.41095	4.94448	1.4133			29.6667	nan	nan		29.6667	nan	nan
		4.97226	1.11162	4.97226	1.11192			4.97226	1.29769	4.97226	1.29912			4.97226	1.41349	4.97226	1.41588			29.8333	nan	nan		29.8333	nan	nan
		5.00004	1.11212	5.00004	1.11243			5.00004	1.29941	5.00004	1.30085			5.00004	1.41603	5.00004	1.41846			30	nan	nan		30	nan	nan
		5.02782	1.11261	5.02782	1.11292			5.02782	1.29863	5.02782	1.3001			5.02782	1.41503	5.02782	1.41749			30.1667	nan	nan		30.1667	nan	nan
		5.0556	1.11311	5.0556	1.11342			5.0556	1.29786	5.0556	1.29935			5.0556	1.41402	5.0556	1.41652			30.3333	nan	nan		30.3333	nan	nan
		5.08337	1.1136	5.08337	1.11392			5.08337	1.29709	5.08337	1.2986			5.08337	1.41302	5.08337	1.41555			30.5	nan	nan		30.5	nan	nan
		5.11115	1.11409	5.11115	1.11442			5.11115	1.29632	5.11115	1.29786			5.11115	1.41202	5.11115	1.41459			30.6667	nan	nan		30.6667	nan	nan
		5.13893	1.11458	5.13893	1.11491			5.13893	1.29556	5.13893	1.29711			5.13893	1.41102	5.13893	1.41363			30.8333	nan	nan		30.8333	nan	nan
		5.16671	1.11507	5.16671	1.1154			5.16671	1.29479	5.16671	1.29637			5.16671	1.41002	5.16671	1.41266			31	nan	nan		31	nan	nan
		5.19449	1.11556	5.19449	1.1159			5.19449	1.29403	5.19449	1.29563			5.19449	1.40903	5.19449	1.4117			31.1667	nan	nan		31.1667	nan	nan
		5.22226	1.11605	5.22226	1.11639			5.22226	1.29327	5.22226	1.29489			5.22226	1.40804	5.22226	1.41075			31.3333	nan	nan		31.3333	nan	nan
		5.25004	1.11654	5.25004	1.11688			5.25004	1.29251	5.25004	1.29415			5.25004	1.40705	5.25004	1.40979			31.5	nan	nan		31.5	nan	nan
		5.27782	1.11702	5.27782	1.11737			5.27782	1.29175	5.27782	1.29341			5.27782	1.40606	5.27782	1.40884			31.6667	nan	nan		31.6667	nan	nan
		5.3056	1.1175	5.3056	1.11786			5.3056	1.291	5.3056	1.29267			5.3056	1.40507	5.3056	1.40788			31.8333	nan	nan		31.8333	nan	nan
		5.33338	1.11799	5.33338	1.11834			5.33338	1.29024	5.33338	1.29194			5.33338	1.40408	5.33338	1.40693			32	nan	nan		32	nan	nan
		5.36115	1.11847	5.36115	1.11883			5.36115	1.28949	5.36115	1.2912			5.36115	1.4031	5.36115	1.40598			32.1667	nan	nan		32.1667	nan	nan
		5.38893	1.11895	5.38893	1.11931			5.38893	1.28874	5.38893	1.29047			5.38893	1.40212	5.38893	1.40503			32.3333	nan	nan		32.3333	nan	nan
		5.41671	1.11943	5.41671	1.1198			5.41671	1.28799	5.41671	1.28974			5.41671	1.40114	5.41671	1.40409			32.5	nan	nan		32.5	nan	nan
		5.44449	1.11991	5.44449	1.12028			5.44449	1.28724	5.44449	1.28901			5.44449	1.40016	5.44449	1.40314			32.6667	nan	nan		32.6667	nan	nan
		5.47227	1.12039	5.47227	1.12076			5.47227	1.28649	5.47227	1.28829			5.47227	1.39919	5.47227	1.4022			32.8333	nan	nan		32.8333	nan	nan
		5.50004	1.12086	5.50004	1.12124			5.50004	1.28575	5.50004	1.28756			5.50004	1.39821	5.50004	1.40126			33	nan	nan		33	nan	nan
		5.52782	1.12134	5.52782	1.12172			5.52782	1.285	5.52782	1.28683			5.52782	1.39724	5.52782	1.40032			33.1667	nan	nan		33.1667	nan	nan
		5.5556	1.12181	5.5556	1.1222			5.5556	1.28426	5.5556	1.28611			5.5556	1.39627	5.5556	1.39938
		5.58338	1.12228	5.58338	1.12268			5.58338	1.28352	5.58338	1.28539			5.58338	1.3953	5.58338	1.39844
		5.61116	1.12276	5.61116	1.12316			5.61116	1.28278	5.61116	1.28467			5.61116	1.39433	5.61116	1.39751
		5.63893	1.12323	5.63893	1.12363			5.63893	1.28204	5.63893	1.28395			5.63893	1.39337	5.63893	1.39658
		5.66671	1.1237	5.66671	1.12411			5.66671	1.28131	5.66671	1.28323			5.66671	1.39241	5.66671	1.39565
		5.69449	1.12416	5.69449	1.12458			5.69449	1.28058	5.69449	1.28252			5.69449	1.39145	5.69449	1.39472
		5.72227	1.12463	5.72227	1.12505			5.72227	1.27984	5.72227	1.2818			5.72227	1.39049	5.72227	1.39379
		5.75005	1.1251	5.75005	1.12552			5.75005	1.27911	5.75005	1.28109			5.75005	1.38953	5.75005	1.39286
		5.77782	1.12556	5.77782	1.12599			5.77782	1.27838	5.77782	1.28038			5.77782	1.38857	5.77782	1.39194
		5.8056	1.12603	5.8056	1.12646			5.8056	1.27766	5.8056	1.27967			5.8056	1.38762	5.8056	1.39101
		5.83338	1.12649	5.83338	1.12693			5.83338	1.27693	5.83338	1.27896			5.83338	1.38667	5.83338	1.39009
		5.86116	1.12695	5.86116	1.1274			5.86116	1.27621	5.86116	1.27825			5.86116	1.38572	5.86116	1.38917
		5.88894	1.12742	5.88894	1.12786			5.88894	1.27548	5.88894	1.27755			5.88894	1.38477	5.88894	1.38825
		5.91671	1.12788	5.91671	1.12833			5.91671	1.27476	5.91671	1.27685			5.91671	1.38382	5.91671	1.38734
		5.94449	1.12834	5.94449	1.12879			5.94449	1.27404	5.94449	1.27614			5.94449	1.38288	5.94449	1.38642
		5.97227	1.12879	5.97227	1.12926			5.97227	1.27332	5.97227	1.27544			5.97227	1.38194	5.97227	1.38551
		6.00005	1.12925	6.00005	1.12972			6.00005	1.27261	6.00005	1.27474			6.00005	1.381	6.00005	1.3846
		6.02783	1.12971	6.02783	1.13018			6.02783	1.27189	6.02783	1.27404			6.02783	1.38006	6.02783	1.38369
		6.0556	1.13016	6.0556	1.13064			6.0556	1.27118	6.0556	1.27335			6.0556	1.37912	6.0556	1.38278
		6.08338	1.13062	6.08338	1.1311			6.08338	1.27047	6.08338	1.27265			6.08338	1.37818	6.08338	1.38187
		6.11116	1.13107	6.11116	1.13156			6.11116	1.26976	6.11116	1.27196			6.11116	1.37725	6.11116	1.38097
		6.13894	1.13152	6.13894	1.13201			6.13894	1.26905	6.13894	1.27126			6.13894	1.37632	6.13894	1.38007
		6.16672	1.13197	6.16672	1.13247			6.16672	1.26834	6.16672	1.27057			6.16672	1.37539	6.16672	1.37916
		6.19449	1.13242	6.19449	1.13293			6.19449	1.26764	6.19449	1.26988			6.19449	1.37446	6.19449	1.37826
		6.22227	1.13287	6.22227	1.13338			6.22227	1.26693	6.22227	1.2692			6.22227	1.37354	6.22227	1.37736
		6.25005	1.13332	6.25005	1.13383			6.25005	1.26623	6.25005	1.26851			6.25005	1.37261	6.25005	1.37647
		6.27783	1.13377	6.27783	1.13429			6.27783	1.26553	6.27783	1.26782			6.27783	1.37169	6.27783	1.37557
		6.30561	1.13421	6.30561	1.13474			6.30561	1.26483	6.30561	1.26714			6.30561	1.37077	6.30561	1.37468
		6.33338	1.13466	6.33338	1.13519			6.33338	1.26413	6.33338	1.26646			6.33338	1.36985	6.33338	1.37379
		6.36116	1.1351	6.36116	1.13564			6.36116	1.26344	6.36116	1.26578			6.36116	1.36893	6.36116	1.3729
		6.38894	1.13554	6.38894	1.13609			6.38894	1.26274	6.38894	1.2651			6.38894	1.36802	6.38894	1.37201
		6.41672	1.13599	6.41672	1.13653			6.41672	1.26205	6.41672	1.26442			6.41672	1.3671	6.41672	1.37112
		6.4445	1.13643	6.4445	1.13698			6.4445	1.26136	6.4445	1.26374			6.4445	1.36619	6.4445	1.37024
		6.47227	1.13687	6.47227	1.13742			6.47227	1.26067	6.47227	1.26307			6.47227	1.36528	6.47227	1.36935
		6.50005	1.13731	6.50005	1.13787			6.50005	1.25998	6.50005	1.26239			6.50005	1.36437	6.50005	1.36847
		6.52783	1.13774	6.52783	1.13831			6.52783	1.25929	6.52783	1.26172			6.52783	1.36347	6.52783	1.36759
		6.55561	1.13818	6.55561	1.13876			6.55561	1.25861	6.55561	1.26105			6.55561	1.36256	6.55561	1.36671
		6.58339	1.13862	6.58339	1.1392			6.58339	1.25792	6.58339	1.26038			6.58339	1.36166	6.58339	1.36583
		6.61116	1.13905	6.61116	1.13964			6.61116	1.25724	6.61116	1.25971			6.61116	1.36076	6.61116	1.36496
		6.63894	1.13949	6.63894	1.14008			6.63894	1.25656	6.63894	1.25904			6.63894	1.35986	6.63894	1.36408
		6.66672	1.13992	6.66672	1.14052			6.66672	1.25588	6.66672	1.25838			6.66672	1.35896	6.66672	1.36321
		6.6945	1.14035	6.6945	1.14095			6.6945	1.2552	6.6945	1.25771			6.6945	1.35807	6.6945	1.36234
		6.72228	1.14078	6.72228	1.14139			6.72228	1.25452	6.72228	1.25705			6.72228	1.35718	6.72228	1.36147
		6.75005	1.14121	6.75005	1.14183			6.75005	1.25385	6.75005	1.25639			6.75005	1.35628	6.75005	1.3606
		6.77783	1.14164	6.77783	1.14226			6.77783	1.25318	6.77783	1.25573			6.77783	1.35539	6.77783	1.35974
		6.80561	1.14207	6.80561	1.1427			6.80561	1.2525	6.80561	1.25507			6.80561	1.35451	6.80561	1.35887
		6.83339	1.1425	6.83339	1.14313			6.83339	1.25183	6.83339	1.25441			6.83339	1.35362	6.83339	1.35801
		6.86117	1.14293	6.86117	1.14356			6.86117	1.25117	6.86117	1.25376			6.86117	1.35273	6.86117	1.35715
		6.88894	1.14335	6.88894	1.14399			6.88894	1.2505	6.88894	1.2531			6.88894	1.35185	6.88894	1.35629
		6.91672	1.14378	6.91672	1.14442			6.91672	1.24983	6.91672	1.25245			6.91672	1.35097	6.91672	1.35543
		6.9445	1.1442	6.9445	1.14485			6.9445	1.24917	6.9445	1.2518			6.9445	1.35009	6.9445	1.35457
		6.97228	1.14462	6.97228	1.14528			6.97228	1.24851	6.97228	1.25115			6.97228	1.34921	6.97228	1.35372
		7.00006	1.14505	7.00006	1.14571			7.00006	1.24784	7.00006	1.2505			7.00006	1.34834	7.00006	1.35287
		7.02783	1.14547	7.02783	1.14614			7.02783	1.24718	7.02783	1.24985			7.02783	1.34746	7.02783	1.35201
		7.05561	1.14589	7.05561	1.14656			7.05561	1.24653	7.05561	1.24921			7.05561	1.34659	7.05561	1.35116
		7.08339	1.14631	7.08339	1.14699			7.08339	1.24587	7.08339	1.24856			7.08339	1.34572	7.08339	1.35032
		7.11117	1.14672	7.11117	1.14741			7.11117	1.24521	7.11117	1.24792			7.11117	1.34485	7.11117	1.34947
		7.13895	1.14714	7.13895	1.14784			7.13895	1.24456	7.13895	1.24728			7.13895	1.34398	7.13895	1.34862
		7.16672	1.14756	7.16672	1.14826			7.16672	1.24391	7.16672	1.24663			7.16672	1.34312	7.16672	1.34778
		7.1945	1.14797	7.1945	1.14868			7.1945	1.24326	7.1945	1.246			7.1945	1.34225	7.1945	1.34694
		7.22228	1.14839	7.22228	1.1491			7.22228	1.24261	7.22228	1.24536			7.22228	1.34139	7.22228	1.3461
		7.25006	1.1488	7.25006	1.14952			7.25006	1.24196	7.25006	1.24472			7.25006	1.34053	7.25006	1.34526
		7.27784	1.14921	7.27784	1.14994			7.27784	1.24131	7.27784	1.24409			7.27784	1.33967	7.27784	1.34442
		7.30561	1.14963	7.30561	1.15036			7.30561	1.24067	7.30561	1.24345			7.30561	1.33882	7.30561	1.34358
		7.33339	1.15004	7.33339	1.15078			7.33339	1.24002	7.33339	1.24282			7.33339	1.33796	7.33339	1.34275
		7.36117	1.15045	7.36117	1.15119			7.36117	1.23938	7.36117	1.24219			7.36117	1.33711	7.36117	1.34192
		7.38895	1.15086	7.38895	1.15161			7.38895	1.23874	7.38895	1.24156			7.38895	1.33626	7.38895	1.34109
		7.41673	1.15126	7.41673	1.15202			7.41673	1.2381	7.41673	1.24093			7.41673	1.33541	7.41673	1.34026
		7.4445	1.15167	7.4445	1.15244			7.4445	1.23746	7.4445	1.2403			7.4445	1.33456	7.4445	1.33943
		7.47228	1.15208	7.47228	1.15285			7.47228	1.23683	7.47228	1.23968			7.47228	1.33372	7.47228	1.3386
		7.50006	1.15248	7.50006	1.15326			7.50006	1.23619	7.50006	1.23905			7.50006	1.33287	7.50006	1.33778
		7.52784	1.15289	7.52784	1.15367			7.52784	1.23556	7.52784	1.23843			7.52784	1.33203	7.52784	1.33695
		7.55562	1.15329	7.55562	1.15408			7.55562	1.23493	7.55562	1.23781			7.55562	1.33119	7.55562	1.33613
		7.58339	1.1537	7.58339	1.15449			7.58339	1.2343	7.58339	1.23719			7.58339	1.33035	7.58339	1.33531
		7.61117	1.1541	7.61117	1.1549			7.61117	1.23367	7.61117	1.23657			7.61117	1.32951	7.61117	1.33449
		7.63895	1.1545	7.63895	1.15531			7.63895	1.23304	7.63895	1.23595			7.63895	1.32868	7.63895	1.33368
		7.66673	1.1549	7.66673	1.15571			7.66673	1.23242	7.66673	1.23534			7.66673	1.32784	7.66673	1.33286
		7.69451	1.1553	7.69451	1.15612			7.69451	1.23179	7.69451	1.23472			7.69451	1.32701	7.69451	1.33205
		7.72228	1.1557	7.72228	1.15653			7.72228	1.23117	7.72228	1.23411			7.72228	1.32618	7.72228	1.33124
		7.75006	1.15609	7.75006	1.15693			7.75006	1.23055	7.75006	1.2335			7.75006	1.32535	7.75006	1.33043
		7.77784	1.15649	7.77784	1.15733			7.77784	1.22993	7.77784	1.23289			7.77784	1.32452	7.77784	1.32962
		7.80562	1.15689	7.80562	1.15774			7.80562	1.22931	7.80562	1.23228			7.80562	1.3237	7.80562	1.32881
		7.8334	1.15728	7.8334	1.15814			7.8334	1.22869	7.8334	1.23167			7.8334	1.32287	7.8334	1.328
		7.86117	1.15768	7.86117	1.15854			7.86117	1.22807	7.86117	1.23106			7.86117	1.32205	7.86117	1.3272
		7.88895	1.15807	7.88895	1.15894			7.88895	1.22746	7.88895	1.23046			7.88895	1.32123	7.88895	1.3264
		7.91673	1.15846	7.91673	1.15934			7.91673	1.22684	7.91673	1.22985			7.91673	1.32041	7.91673	1.32559
		7.94451	1.15886	7.94451	1.15974			7.94451	1.22623	7.94451	1.22925			7.94451	1.3196	7.94451	1.32479
		7.97229	1.15925	7.97229	1.16013			7.97229	1.22562	7.97229	1.22865			7.97229	1.31878	7.97229	1.324
		8.00006	1.15964	8.00006	1.16053			8.00006	1.22501	8.00006	1.22805			8.00006	1.31797	8.00006	1.3232
		8.02784	1.16003	8.02784	1.16093			8.02784	1.22441	8.02784	1.22745			8.02784	1.31715	8.02784	1.3224
		8.05562	1.16041	8.05562	1.16132			8.05562	1.2238	8.05562	1.22685			8.05562	1.31634	8.05562	1.32161
		8.0834	1.1608	8.0834	1.16172			8.0834	1.2232	8.0834	1.22625			8.0834	1.31554	8.0834	1.32082
		8.11118	1.16119	8.11118	1.16211			8.11118	1.22259	8.11118	1.22566			8.11118	1.31473	8.11118	1.32003
		8.13895	1.16157	8.13895	1.1625			8.13895	1.22199	8.13895	1.22506			8.13895	1.31392	8.13895	1.31924
		8.16673	1.16196	8.16673	1.16289			8.16673	1.22139	8.16673	1.22447			8.16673	1.31312	8.16673	1.31845
		8.19451	1.16234	8.19451	1.16329			8.19451	1.22079	8.19451	1.22388			8.19451	1.31232	8.19451	1.31767
		8.22229	1.16273	8.22229	1.16368			8.22229	1.22019	8.22229	1.22329			8.22229	1.31152	8.22229	1.31688
		8.25007	1.16311	8.25007	1.16407			8.25007	1.2196	8.25007	1.2227			8.25007	1.31072	8.25007	1.3161
		8.27784	1.16349	8.27784	1.16445			8.27784	1.219	8.27784	1.22212			8.27784	1.30992	8.27784	1.31532
		8.30562	1.16387	8.30562	1.16484			8.30562	1.21841	8.30562	1.22153			8.30562	1.30913	8.30562	1.31454
		8.3334	1.16425	8.3334	1.16523			8.3334	1.21782	8.3334	1.22095			8.3334	1.30834	8.3334	1.31376
		8.36118	1.16463	8.36118	1.16562			8.36118	1.21722	8.36118	1.22036			8.36118	1.30754	8.36118	1.31298
		8.38896	1.16501	8.38896	1.166			8.38896	1.21663	8.38896	1.21978			8.38896	1.30675	8.38896	1.31221
		8.41673	1.16539	8.41673	1.16639			8.41673	1.21605	8.41673	1.2192			8.41673	1.30597	8.41673	1.31143
		8.44451	1.16576	8.44451	1.16677			8.44451	1.21546	8.44451	1.21862			8.44451	1.30518	8.44451	1.31066
		8.47229	1.16614	8.47229	1.16715			8.47229	1.21487	8.47229	1.21804			8.47229	1.30439	8.47229	1.30989
		8.50007	1.16652	8.50007	1.16754			8.50007	1.21429	8.50007	1.21747			8.50007	1.30361	8.50007	1.30912
		8.52785	1.16689	8.52785	1.16792			8.52785	1.21371	8.52785	1.21689			8.52785	1.30283	8.52785	1.30835
		8.55562	1.16726	8.55562	1.1683			8.55562	1.21313	8.55562	1.21632			8.55562	1.30205	8.55562	1.30759
		8.5834	1.16764	8.5834	1.16868			8.5834	1.21255	8.5834	1.21574			8.5834	1.30127	8.5834	1.30682
		8.61118	1.16801	8.61118	1.16906			8.61118	1.21197	8.61118	1.21517			8.61118	1.30049	8.61118	1.30606
		8.63896	1.16838	8.63896	1.16944			8.63896	1.21139	8.63896	1.2146			8.63896	1.29972	8.63896	1.3053
		8.66674	1.16875	8.66674	1.16982			8.66674	1.21082	8.66674	1.21403			8.66674	1.29895	8.66674	1.30454
		8.69451	1.16912	8.69451	1.17019			8.69451	1.21024	8.69451	1.21346			8.69451	1.29817	8.69451	1.30378
		8.72229	1.16949	8.72229	1.17057			8.72229	1.20967	8.72229	1.2129			8.72229	1.2974	8.72229	1.30302
		8.75007	1.16986	8.75007	1.17094			8.75007	1.2091	8.75007	1.21233			8.75007	1.29664	8.75007	1.30227
		8.77785	1.17023	8.77785	1.17132			8.77785	1.20853	8.77785	1.21177			8.77785	1.29587	8.77785	1.30151
		8.80563	1.17059	8.80563	1.17169			8.80563	1.20796	8.80563	1.21121			8.80563	1.2951	8.80563	1.30076
		8.8334	1.17096	8.8334	1.17207			8.8334	1.20739	8.8334	1.21064			8.8334	1.29434	8.8334	1.30001
		8.86118	1.17132	8.86118	1.17244			8.86118	1.20682	8.86118	1.21008			8.86118	1.29358	8.86118	1.29926
		8.88896	1.17169	8.88896	1.17281			8.88896	1.20626	8.88896	1.20952			8.88896	1.29282	8.88896	1.29851
		8.91674	1.17205	8.91674	1.17318			8.91674	1.20569	8.91674	1.20897			8.91674	1.29206	8.91674	1.29776
		8.94452	1.17241	8.94452	1.17355			8.94452	1.20513	8.94452	1.20841			8.94452	1.2913	8.94452	1.29702
		8.97229	1.17278	8.97229	1.17392			8.97229	1.20457	8.97229	1.20786			8.97229	1.29055	8.97229	1.29628
		9.00007	1.17314	9.00007	1.17429			9.00007	1.20401	9.00007	1.2073			9.00007	1.28979	9.00007	1.29553
		9.02785	1.1735	9.02785	1.17466			9.02785	1.20345	9.02785	1.20675			9.02785	1.28904	9.02785	1.29479
		9.05563	1.17386	9.05563	1.17503			9.05563	1.2029	9.05563	1.2062			9.05563	1.28829	9.05563	1.29405
		9.08341	1.17422	9.08341	1.17539			9.08341	1.20234	9.08341	1.20565			9.08341	1.28754	9.08341	1.29332
		9.11118	1.17457	9.11118	1.17576			9.11118	1.20179	9.11118	1.2051			9.11118	1.28679	9.11118	1.29258
		9.13896	1.17493	9.13896	1.17612			9.13896	1.20123	9.13896	1.20455			9.13896	1.28605	9.13896	1.29185
		9.16674	1.17529	9.16674	1.17649			9.16674	1.20068	9.16674	1.204			9.16674	1.2853	9.16674	1.29111
		9.19452	1.17564	9.19452	1.17685			9.19452	1.20013	9.19452	1.20346			9.19452	1.28456	9.19452	1.29038
		9.2223	1.176	9.2223	1.17721			9.2223	1.19958	9.2223	1.20291			9.2223	1.28382	9.2223	1.28965
		9.25007	1.17635	9.25007	1.17758			9.25007	1.19904	9.25007	1.20237			9.25007	1.28308	9.25007	1.28892
		9.27785	1.17671	9.27785	1.17794			9.27785	1.19849	9.27785	1.20183			9.27785	1.28234	9.27785	1.28819
		9.30563	1.17706	9.30563	1.1783			9.30563	1.19794	9.30563	1.20129			9.30563	1.28161	9.30563	1.28747
		9.33341	1.17741	9.33341	1.17866			9.33341	1.1974	9.33341	1.20075			9.33341	1.28087	9.33341	1.28674
		9.36119	1.17776	9.36119	1.17902			9.36119	1.19686	9.36119	1.20021			9.36119	1.28014	9.36119	1.28602
		9.38896	1.17811	9.38896	1.17938			9.38896	1.19632	9.38896	1.19968			9.38896	1.27941	9.38896	1.2853
		9.41674	1.17846	9.41674	1.17973			9.41674	1.19578	9.41674	1.19914			9.41674	1.27868	9.41674	1.28458
		9.44452	1.17881	9.44452	1.18009			9.44452	1.19524	9.44452	1.19861			9.44452	1.27795	9.44452	1.28386
		9.4723	1.17916	9.4723	1.18045			9.4723	1.1947	9.4723	1.19807			9.4723	1.27722	9.4723	1.28314
		9.50008	1.17951	9.50008	1.1808			9.50008	1.19416	9.50008	1.19754			9.50008	1.2765	9.50008	1.28243
		9.52785	1.17986	9.52785	1.18116			9.52785	1.19363	9.52785	1.19701			9.52785	1.27578	9.52785	1.28171
		9.55563	1.1802	9.55563	1.18151			9.55563	1.1931	9.55563	1.19648			9.55563	1.27505	9.55563	1.281
		9.58341	1.18055	9.58341	1.18187			9.58341	1.19256	9.58341	1.19595			9.58341	1.27433	9.58341	1.28029
		9.61119	1.18089	9.61119	1.18222			9.61119	1.19203	9.61119	1.19543			9.61119	1.27361	9.61119	1.27958
		9.63897	1.18124	9.63897	1.18257			9.63897	1.1915	9.63897	1.1949			9.63897	1.2729	9.63897	1.27887
		9.66674	1.18158	9.66674	1.18292			9.66674	1.19098	9.66674	1.19438			9.66674	1.27218	9.66674	1.27817
		9.69452	1.18192	9.69452	1.18327			9.69452	1.19045	9.69452	1.19385			9.69452	1.27147	9.69452	1.27746
		9.7223	1.18227	9.7223	1.18362			9.7223	1.18992	9.7223	1.19333			9.7223	1.27076	9.7223	1.27676
		9.75008	1.18261	9.75008	1.18397			9.75008	1.1894	9.75008	1.19281			9.75008	1.27005	9.75008	1.27605
		9.77786	1.18295	9.77786	1.18432			9.77786	1.18888	9.77786	1.19229			9.77786	1.26934	9.77786	1.27535
		9.80563	1.18329	9.80563	1.18467			9.80563	1.18835	9.80563	1.19177			9.80563	1.26863	9.80563	1.27465
		9.83341	1.18363	9.83341	1.18502			9.83341	1.18783	9.83341	1.19126			9.83341	1.26792	9.83341	1.27396
		9.86119	1.18396	9.86119	1.18536			9.86119	1.18731	9.86119	1.19074			9.86119	1.26722	9.86119	1.27326
		9.88897	1.1843	9.88897	1.18571			9.88897	1.18679	9.88897	1.19023			9.88897	1.26651	9.88897	1.27256
		9.91675	1.18464	9.91675	1.18606			9.91675	1.18628	9.91675	1.18971			9.91675	1.26581	9.91675	1.27187
		9.94452	1.18498	9.94452	1.1864			9.94452	1.18576	9.94452	1.1892			9.94452	1.26511	9.94452	1.27118
		9.9723	1.18531	9.9723	1.18674			9.9723	1.18525	9.9723	1.18869			9.9723	1.26441	9.9723	1.27049
		10.0001	1.18565	10.0001	1.18709			10.0001	1.18473	10.0001	1.18818			10.0001	1.26372	10.0001	1.2698
		10.0279	1.18598	10.0279	1.18743			10.0279	1.18422	10.0279	1.18767			10.0279	1.26302	10.0279	1.26911
		10.0556	1.18631	10.0556	1.18777			10.0556	1.18371	10.0556	1.18716			10.0556	1.26233	10.0556	1.26842
		10.0834	1.18665	10.0834	1.18811			10.0834	1.1832	10.0834	1.18666			10.0834	1.26164	10.0834	1.26774
		10.1112	1.18698	10.1112	1.18845			10.1112	1.18269	10.1112	1.18615			10.1112	1.26095	10.1112	1.26705
		10.139	1.18731	10.139	1.18879			10.139	1.18219	10.139	1.18565			10.139	1.26026	10.139	1.26637
		10.1667	1.18764	10.1667	1.18913			10.1667	1.18168	10.1667	1.18514			10.1667	1.25957	10.1667	1.26569
		10.1945	1.18797	10.1945	1.18947			10.1945	1.18118	10.1945	1.18464			10.1945	1.25888	10.1945	1.26501
		10.2223	1.1883	10.2223	1.18981			10.2223	1.18067	10.2223	1.18414			10.2223	1.2582	10.2223	1.26433
		10.2501	1.18863	10.2501	1.19015			10.2501	1.18017	10.2501	1.18364			10.2501	1.25752	10.2501	1.26366
		10.2779	1.18896	10.2779	1.19048			10.2779	1.17967	10.2779	1.18314			10.2779	1.25683	10.2779	1.26298
		10.3056	1.18929	10.3056	1.19082			10.3056	1.17917	10.3056	1.18265			10.3056	1.25615	10.3056	1.26231
		10.3334	1.18961	10.3334	1.19115			10.3334	1.17867	10.3334	1.18215			10.3334	1.25548	10.3334	1.26163
		10.3612	1.18994	10.3612	1.19149			10.3612	1.17818	10.3612	1.18166			10.3612	1.2548	10.3612	1.26096
		10.389	1.19026	10.389	1.19182			10.389	1.17768	10.389	1.18116			10.389	1.25412	10.389	1.26029
		10.4168	1.19059	10.4168	1.19216			10.4168	1.17719	10.4168	1.18067			10.4168	1.25345	10.4168	1.25963
		10.4445	1.19091	10.4445	1.19249			10.4445	1.17669	10.4445	1.18018			10.4445	1.25278	10.4445	1.25896
		10.4723	1.19124	10.4723	1.19282			10.4723	1.1762	10.4723	1.17969			10.4723	1.25211	10.4723	1.25829
		10.5001	1.19156	10.5001	1.19315			10.5001	1.17571	10.5001	1.1792			10.5001	1.25144	10.5001	1.25763
		10.5279	1.19188	10.5279	1.19348			10.5279	1.17522	10.5279	1.17871			10.5279	1.25077	10.5279	1.25697
		10.5556	1.1922	10.5556	1.19381			10.5556	1.17473	10.5556	1.17822			10.5556	1.2501	10.5556	1.25631
		10.5834	1.19252	10.5834	1.19414			10.5834	1.17424	10.5834	1.17774			10.5834	1.24944	10.5834	1.25565
		10.6112	1.19284	10.6112	1.19447			10.6112	1.17376	10.6112	1.17725			10.6112	1.24877	10.6112	1.25499
		10.639	1.19316	10.639	1.1948			10.639	1.17327	10.639	1.17677			10.639	1.24811	10.639	1.25433
		10.6668	1.19348	10.6668	1.19513			10.6668	1.17279	10.6668	1.17629			10.6668	1.24745	10.6668	1.25368
		10.6945	1.1938	10.6945	1.19545			10.6945	1.17231	10.6945	1.17581			10.6945	1.24679	10.6945	1.25302
		10.7223	1.19412	10.7223	1.19578			10.7223	1.17183	10.7223	1.17533			10.7223	1.24614	10.7223	1.25237
		10.7501	1.19443	10.7501	1.19611			10.7501	1.17135	10.7501	1.17485			10.7501	1.24548	10.7501	1.25172
		10.7779	1.19475	10.7779	1.19643			10.7779	1.17087	10.7779	1.17437			10.7779	1.24482	10.7779	1.25107
		10.8056	1.19506	10.8056	1.19676			10.8056	1.17039	10.8056	1.1739			10.8056	1.24417	10.8056	1.25042
		10.8334	1.19538	10.8334	1.19708			10.8334	1.16991	10.8334	1.17342			10.8334	1.24352	10.8334	1.24977
		10.8612	1.19569	10.8612	1.1974			10.8612	1.16944	10.8612	1.17295			10.8612	1.24287	10.8612	1.24912
		10.889	1.19601	10.889	1.19772			10.889	1.16896	10.889	1.17247			10.889	1.24222	10.889	1.24848
		10.9168	1.19632	10.9168	1.19805			10.9168	1.16849	10.9168	1.172			10.9168	1.24157	10.9168	1.24784
		10.9445	1.19663	10.9445	1.19837			10.9445	1.16802	10.9445	1.17153			10.9445	1.24093	10.9445	1.2472
		10.9723	1.19694	10.9723	1.19869			10.9723	1.16755	10.9723	1.17106			10.9723	1.24029	10.9723	1.24655
		11.0001	1.19726	11.0001	1.19901			11.0001	1.16708	11.0001	1.17059			11.0001	1.23964	11.0001	1.24592
		11.0279	1.19757	11.0279	1.19933			11.0279	1.16661	11.0279	1.17012			11.0279	1.239	11.0279	1.24528
		11.0556	1.19788	11.0556	1.19965			11.0556	1.16614	11.0556	1.16966			11.0556	1.23836	11.0556	1.24464
		11.0834	1.19818	11.0834	1.19996			11.0834	1.16568	11.0834	1.16919			11.0834	1.23772	11.0834	1.24401
		11.1112	1.19849	11.1112	1.20028			11.1112	1.16521	11.1112	1.16873			11.1112	1.23709	11.1112	1.24337
		11.139	1.1988	11.139	1.2006			11.139	1.16475	11.139	1.16827			11.139	1.23645	11.139	1.24274
		11.1668	1.19911	11.1668	1.20092			11.1668	1.16428	11.1668	1.1678			11.1668	1.23582	11.1668	1.24211
		11.1945	1.19941	11.1945	1.20123			11.1945	1.16382	11.1945	1.16734			11.1945	1.23518	11.1945	1.24148
		11.2223	1.19972	11.2223	1.20155			11.2223	1.16336	11.2223	1.16688			11.2223	1.23455	11.2223	1.24085
		11.2501	1.20003	11.2501	1.20186			11.2501	1.1629	11.2501	1.16642			11.2501	1.23392	11.2501	1.24023
		11.2779	1.20033	11.2779	1.20217			11.2779	1.16245	11.2779	1.16597			11.2779	1.2333	11.2779	1.2396
		11.3056	1.20063	11.3056	1.20249			11.3056	1.16199	11.3056	1.16551			11.3056	1.23267	11.3056	1.23898
		11.3334	1.20094	11.3334	1.2028			11.3334	1.16153	11.3334	1.16506			11.3334	1.23204	11.3334	1.23835
		11.3612	1.20124	11.3612	1.20311			11.3612	1.16108	11.3612	1.1646			11.3612	1.23142	11.3612	1.23773
		11.389	1.20154	11.389	1.20342			11.389	1.16063	11.389	1.16415			11.389	1.2308	11.389	1.23711
		11.4168	1.20184	11.4168	1.20373			11.4168	1.16017	11.4168	1.1637			11.4168	1.23018	11.4168	1.23649
		11.4445	1.20215	11.4445	1.20404			11.4445	1.15972	11.4445	1.16325			11.4445	1.22956	11.4445	1.23588
		11.4723	1.20245	11.4723	1.20435			11.4723	1.15927	11.4723	1.1628			11.4723	1.22894	11.4723	1.23526
		11.5001	1.20275	11.5001	1.20466			11.5001	1.15882	11.5001	1.16235			11.5001	1.22832	11.5001	1.23464
		11.5279	1.20305	11.5279	1.20497			11.5279	1.15838	11.5279	1.1619			11.5279	1.22771	11.5279	1.23403
		11.5556	1.20334	11.5556	1.20528			11.5556	1.15793	11.5556	1.16145			11.5556	1.22709	11.5556	1.23342
		11.5834	1.20364	11.5834	1.20559			11.5834	1.15748	11.5834	1.16101			11.5834	1.22648	11.5834	1.23281
		11.6112	1.20394	11.6112	1.20589			11.6112	1.15704	11.6112	1.16056			11.6112	1.22587	11.6112	1.2322
		11.639	1.20424	11.639	1.2062			11.639	1.1566	11.639	1.16012			11.639	1.22526	11.639	1.23159
		11.6668	1.20453	11.6668	1.20651			11.6668	1.15615	11.6668	1.15968			11.6668	1.22465	11.6668	1.23098
		11.6945	1.20483	11.6945	1.20681			11.6945	1.15571	11.6945	1.15924			11.6945	1.22405	11.6945	1.23038
		11.7223	1.20512	11.7223	1.20711			11.7223	1.15527	11.7223	1.1588			11.7223	1.22344	11.7223	1.22978
		11.7501	1.20542	11.7501	1.20742			11.7501	1.15483	11.7501	1.15836			11.7501	1.22284	11.7501	1.22917
		11.7779	1.20571	11.7779	1.20772			11.7779	1.1544	11.7779	1.15792			11.7779	1.22223	11.7779	1.22857
		11.8056	1.206	11.8056	1.20802			11.8056	1.15396	11.8056	1.15748			11.8056	1.22163	11.8056	1.22797
		11.8334	1.2063	11.8334	1.20833			11.8334	1.15353	11.8334	1.15705			11.8334	1.22103	11.8334	1.22737
		11.8612	1.20659	11.8612	1.20863			11.8612	1.15309	11.8612	1.15661			11.8612	1.22043	11.8612	1.22678
		11.889	1.20688	11.889	1.20893			11.889	1.15266	11.889	1.15618			11.889	1.21984	11.889	1.22618
		11.9168	1.20717	11.9168	1.20923			11.9168	1.15223	11.9168	1.15574			11.9168	1.21924	11.9168	1.22558
		11.9445	1.20746	11.9445	1.20953			11.9445	1.15179	11.9445	1.15531			11.9445	1.21865	11.9445	1.22499
		11.9723	1.20775	11.9723	1.20983			11.9723	1.15136	11.9723	1.15488			11.9723	1.21805	11.9723	1.2244
		12.0001	1.20804	12.0001	1.21013			12.0001	1.15094	12.0001	1.15445			12.0001	1.21746	12.0001	1.22381
		12.0279	1.20833	12.0279	1.21042			12.0279	1.15051	12.0279	1.15402			12.0279	1.21687	12.0279	1.22322
		12.0557	1.20862	12.0557	1.21072			12.0557	1.15008	12.0557	1.1536			12.0557	1.21628	12.0557	1.22263
		12.0834	1.2089	12.0834	1.21102			12.0834	1.14966	12.0834	1.15317			12.0834	1.2157	12.0834	1.22204
		12.1112	1.20919	12.1112	1.21132			12.1112	1.14923	12.1112	1.15274			12.1112	1.21511	12.1112	1.22146
		12.139	1.20948	12.139	1.21161			12.139	1.14881	12.139	1.15232			12.139	1.21453	12.139	1.22087
		12.1668	1.20976	12.1668	1.21191			12.1668	1.14839	12.1668	1.1519			12.1668	1.21394	12.1668	1.22029
		12.1945	1.21005	12.1945	1.2122			12.1945	1.14796	12.1945	1.15147			12.1945	1.21336	12.1945	1.21971
		12.2223	1.21033	12.2223	1.2125			12.2223	1.14754	12.2223	1.15105			12.2223	1.21278	12.2223	1.21913
		12.2501	1.21062	12.2501	1.21279			12.2501	1.14713	12.2501	1.15063			12.2501	1.2122	12.2501	1.21855
		12.2779	1.2109	12.2779	1.21308			12.2779	1.14671	12.2779	1.15021			12.2779	1.21163	12.2779	1.21797
		12.3057	1.21118	12.3057	1.21337			12.3057	1.14629	12.3057	1.1498			12.3057	1.21105	12.3057	1.21739
		12.3334	1.21146	12.3334	1.21367			12.3334	1.14587	12.3334	1.14938			12.3334	1.21047	12.3334	1.21682
		12.3612	1.21175	12.3612	1.21396			12.3612	1.14546	12.3612	1.14896			12.3612	1.2099	12.3612	1.21624
		12.389	1.21203	12.389	1.21425			12.389	1.14505	12.389	1.14855			12.389	1.20933	12.389	1.21567
		12.4168	1.21231	12.4168	1.21454			12.4168	1.14463	12.4168	1.14813			12.4168	1.20876	12.4168	1.2151
		12.4445	1.21259	12.4445	1.21483			12.4445	1.14422	12.4445	1.14772			12.4445	1.20819	12.4445	1.21453
		12.4723	1.21287	12.4723	1.21512			12.4723	1.14381	12.4723	1.14731			12.4723	1.20762	12.4723	1.21396
		12.5001	1.21315	12.5001	1.21541			12.5001	1.1434	12.5001	1.1469			12.5001	1.20705	12.5001	1.21339
		12.5279	1.21342	12.5279	1.21569			12.5279	1.14299	12.5279	1.14649			12.5279	1.20649	12.5279	1.21283
		12.5557	1.2137	12.5557	1.21598			12.5557	1.14259	12.5557	1.14608			12.5557	1.20592	12.5557	1.21226
		12.5834	1.21398	12.5834	1.21627			12.5834	1.14218	12.5834	1.14567			12.5834	1.20536	12.5834	1.2117
		12.6112	1.21426	12.6112	1.21656			12.6112	1.14177	12.6112	1.14526			12.6112	1.2048	12.6112	1.21113
		12.639	1.21453	12.639	1.21684			12.639	1.14137	12.639	1.14486			12.639	1.20424	12.639	1.21057
		12.6668	1.21481	12.6668	1.21713			12.6668	1.14097	12.6668	1.14445			12.6668	1.20368	12.6668	1.21001
		12.6945	1.21508	12.6945	1.21741			12.6945	1.14056	12.6945	1.14405			12.6945	1.20312	12.6945	1.20945
		12.7223	1.21536	12.7223	1.2177			12.7223	1.14016	12.7223	1.14365			12.7223	1.20257	12.7223	1.2089
		12.7501	1.21563	12.7501	1.21798			12.7501	1.13976	12.7501	1.14324			12.7501	1.20201	12.7501	1.20834
		12.7779	1.2159	12.7779	1.21826			12.7779	1.13936	12.7779	1.14284			12.7779	1.20146	12.7779	1.20779
		12.8057	1.21618	12.8057	1.21855			12.8057	1.13897	12.8057	1.14244			12.8057	1.20091	12.8057	1.20723
		12.8334	1.21645	12.8334	1.21883			12.8334	1.13857	12.8334	1.14205			12.8334	1.20035	12.8334	1.20668
		12.8612	1.21672	12.8612	1.21911			12.8612	1.13817	12.8612	1.14165			12.8612	1.19981	12.8612	1.20613
		12.889	1.21699	12.889	1.21939			12.889	1.13778	12.889	1.14125			12.889	1.19926	12.889	1.20558
		12.9168	1.21726	12.9168	1.21967			12.9168	1.13738	12.9168	1.14085			12.9168	1.19871	12.9168	1.20503
		12.9445	1.21753	12.9445	1.21995			12.9445	1.13699	12.9445	1.14046			12.9445	1.19816	12.9445	1.20448
		12.9723	1.2178	12.9723	1.22023			12.9723	1.1366	12.9723	1.14007			12.9723	1.19762	12.9723	1.20394
		13.0001	1.21807	13.0001	1.22051			13.0001	1.13621	13.0001	1.13967			13.0001	1.19708	13.0001	1.20339
		13.0279	1.21834	13.0279	1.22079			13.0279	1.13582	13.0279	1.13928			13.0279	1.19654	13.0279	1.20285
		13.0557	1.21861	13.0557	1.22107			13.0557	1.13543	13.0557	1.13889			13.0557	1.196	13.0557	1.2023
		13.0834	1.21887	13.0834	1.22134			13.0834	1.13504	13.0834	1.1385			13.0834	1.19546	13.0834	1.20176
		13.1112	1.21914	13.1112	1.22162			13.1112	1.13466	13.1112	1.13811			13.1112	1.19492	13.1112	1.20122
		13.139	1.21941	13.139	1.2219			13.139	1.13427	13.139	1.13772			13.139	1.19438	13.139	1.20068
		13.1668	1.21967	13.1668	1.22217			13.1668	1.13388	13.1668	1.13734			13.1668	1.19385	13.1668	1.20015
		13.1945	1.21994	13.1945	1.22245			13.1945	1.1335	13.1945	1.13695			13.1945	1.19331	13.1945	1.19961
		13.2223	1.2202	13.2223	1.22272			13.2223	1.13312	13.2223	1.13656			13.2223	1.19278	13.2223	1.19907
		13.2501	1.22047	13.2501	1.223			13.2501	1.13274	13.2501	1.13618			13.2501	1.19225	13.2501	1.19854
		13.2779	1.22073	13.2779	1.22327			13.2779	1.13236	13.2779	1.1358			13.2779	1.19172	13.2779	1.19801
		13.3057	1.22099	13.3057	1.22355			13.3057	1.13198	13.3057	1.13541			13.3057	1.19119	13.3057	1.19748
		13.3334	1.22126	13.3334	1.22382			13.3334	1.1316	13.3334	1.13503			13.3334	1.19066	13.3334	1.19695
		13.3612	1.22152	13.3612	1.22409			13.3612	1.13122	13.3612	1.13465			13.3612	1.19014	13.3612	1.19642
		13.389	1.22178	13.389	1.22436			13.389	1.13084	13.389	1.13427			13.389	1.18961	13.389	1.19589
		13.4168	1.22204	13.4168	1.22463			13.4168	1.13047	13.4168	1.13389			13.4168	1.18909	13.4168	1.19536
		13.4446	1.2223	13.4446	1.22491			13.4446	1.13009	13.4446	1.13352			13.4446	1.18856	13.4446	1.19484
		13.4723	1.22256	13.4723	1.22518			13.4723	1.12972	13.4723	1.13314			13.4723	1.18804	13.4723	1.19431
		13.5001	1.22282	13.5001	1.22545			13.5001	1.12934	13.5001	1.13277			13.5001	1.18752	13.5001	1.19379
		13.5279	1.22308	13.5279	1.22571			13.5279	1.12897	13.5279	1.13239			13.5279	1.187	13.5279	1.19327
		13.5557	1.22334	13.5557	1.22598			13.5557	1.1286	13.5557	1.13202			13.5557	1.18649	13.5557	1.19275
		13.5834	1.2236	13.5834	1.22625			13.5834	1.12823	13.5834	1.13164			13.5834	1.18597	13.5834	1.19223
		13.6112	1.22386	13.6112	1.22652			13.6112	1.12786	13.6112	1.13127			13.6112	1.18546	13.6112	1.19171
		13.639	1.22411	13.639	1.22679			13.639	1.12749	13.639	1.1309			13.639	1.18494	13.639	1.19119
		13.6668	1.22437	13.6668	1.22705			13.6668	1.12713	13.6668	1.13053			13.6668	1.18443	13.6668	1.19068
		13.6946	1.22463	13.6946	1.22732			13.6946	1.12676	13.6946	1.13016			13.6946	1.18392	13.6946	1.19016
		13.7223	1.22488	13.7223	1.22759			13.7223	1.1264	13.7223	1.12979			13.7223	1.18341	13.7223	1.18965
		13.7501	1.22514	13.7501	1.22785			13.7501	1.12603	13.7501	1.12943			13.7501	1.1829	13.7501	1.18914
		13.7779	1.22539	13.7779	1.22812			13.7779	1.12567	13.7779	1.12906			13.7779	1.18239	13.7779	1.18862
		13.8057	1.22564	13.8057	1.22838			13.8057	1.12531	13.8057	1.1287			13.8057	1.18189	13.8057	1.18812
		13.8334	1.2259	13.8334	1.22865			13.8334	1.12494	13.8334	1.12833			13.8334	1.18138	13.8334	1.18761
		13.8612	1.22615	13.8612	1.22891			13.8612	1.12458	13.8612	1.12797			13.8612	1.18088	13.8612	1.1871
		13.889	1.2264	13.889	1.22917			13.889	1.12422	13.889	1.12761			13.889	1.18038	13.889	1.18659
		13.9168	1.22666	13.9168	1.22943			13.9168	1.12387	13.9168	1.12724			13.9168	1.17987	13.9168	1.18609
		13.9446	1.22691	13.9446	1.2297			13.9446	1.12351	13.9446	1.12688			13.9446	1.17937	13.9446	1.18558
		13.9723	1.22716	13.9723	1.22996			13.9723	1.12315	13.9723	1.12652			13.9723	1.17888	13.9723	1.18508
		14.0001	1.22741	14.0001	1.23022			14.0001	1.1228	14.0001	1.12617			14.0001	1.17838	14.0001	1.18458
		14.0279	1.22766	14.0279	1.23048			14.0279	1.12244	14.0279	1.12581			14.0279	1.17788	14.0279	1.18408
		14.0557	1.22791	14.0557	1.23074			14.0557	1.12209	14.0557	1.12545			14.0557	1.17739	14.0557	1.18358
		14.0834	1.22816	14.0834	1.231			14.0834	1.12173	14.0834	1.12509			14.0834	1.17689	14.0834	1.18308
		14.1112	1.22841	14.1112	1.23126			14.1112	1.12138	14.1112	1.12474			14.1112	1.1764	14.1112	1.18258
		14.139	1.22865	14.139	1.23152			14.139	1.12103	14.139	1.12438			14.139	1.17591	14.139	1.18209
		14.1668	1.2289	14.1668	1.23177			14.1668	1.12068	14.1668	1.12403			14.1668	1.17542	14.1668	1.18159
		14.1946	1.22915	14.1946	1.23203			14.1946	1.12033	14.1946	1.12368			14.1946	1.17493	14.1946	1.1811
		14.2223	1.2294	14.2223	1.23229			14.2223	1.11998	14.2223	1.12333			14.2223	1.17444	14.2223	1.18061
		14.2501	1.22964	14.2501	1.23255			14.2501	1.11964	14.2501	1.12298			14.2501	1.17396	14.2501	1.18012
		14.2779	1.22989	14.2779	1.2328			14.2779	1.11929	14.2779	1.12263			14.2779	1.17347	14.2779	1.17963
		14.3057	1.23013	14.3057	1.23306			14.3057	1.11894	14.3057	1.12228			14.3057	1.17299	14.3057	1.17914
		14.3334	1.23038	14.3334	1.23331			14.3334	1.1186	14.3334	1.12193			14.3334	1.1725	14.3334	1.17865
		14.3612	1.23062	14.3612	1.23357			14.3612	1.11826	14.3612	1.12158			14.3612	1.17202	14.3612	1.17816
		14.389	1.23087	14.389	1.23382			14.389	1.11791	14.389	1.12124			14.389	1.17154	14.389	1.17768
		14.4168	1.23111	14.4168	1.23408			14.4168	1.11757	14.4168	1.12089			14.4168	1.17106	14.4168	1.17719
		14.4446	1.23135	14.4446	1.23433			14.4446	1.11723	14.4446	1.12055			14.4446	1.17058	14.4446	1.17671
		14.4723	1.23159	14.4723	1.23458			14.4723	1.11689	14.4723	1.1202			14.4723	1.17011	14.4723	1.17623
		14.5001	1.23184	14.5001	1.23484			14.5001	1.11655	14.5001	1.11986			14.5001	1.16963	14.5001	1.17575
		14.5279	1.23208	14.5279	1.23509			14.5279	1.11621	14.5279	1.11952			14.5279	1.16915	14.5279	1.17527
		14.5557	1.23232	14.5557	1.23534			14.5557	1.11588	14.5557	1.11918			14.5557	1.16868	14.5557	1.17479
		14.5834	1.23256	14.5834	1.23559			14.5834	1.11554	14.5834	1.11884			14.5834	1.16821	14.5834	1.17431
		14.6112	1.2328	14.6112	1.23584			14.6112	1.1152	14.6112	1.1185			14.6112	1.16774	14.6112	1.17384
		14.639	1.23304	14.639	1.23609			14.639	1.11487	14.639	1.11816			14.639	1.16727	14.639	1.17336
		14.6668	1.23328	14.6668	1.23634			14.6668	1.11454	14.6668	1.11782			14.6668	1.1668	14.6668	1.17289
		14.6946	1.23352	14.6946	1.23659			14.6946	1.1142	14.6946	1.11749			14.6946	1.16633	14.6946	1.17241
		14.7223	1.23375	14.7223	1.23684			14.7223	1.11387	14.7223	1.11715			14.7223	1.16586	14.7223	1.17194
		14.7501	1.23399	14.7501	1.23709			14.7501	1.11354	14.7501	1.11682			14.7501	1.1654	14.7501	1.17147
		14.7779	1.23423	14.7779	1.23734			14.7779	1.11321	14.7779	1.11648			14.7779	1.16494	14.7779	1.171
		14.8057	1.23447	14.8057	1.23758			14.8057	1.11288	14.8057	1.11615			14.8057	1.16447	14.8057	1.17053
		14.8335	1.2347	14.8335	1.23783			14.8335	1.11255	14.8335	1.11582			14.8335	1.16401	14.8335	1.17007
		14.8612	1.23494	14.8612	1.23808			14.8612	1.11223	14.8612	1.11549			14.8612	1.16355	14.8612	1.1696
		14.889	1.23517	14.889	1.23832			14.889	1.1119	14.889	1.11516			14.889	1.16309	14.889	1.16913
		14.9168	1.23541	14.9168	1.23857			14.9168	1.11157	14.9168	1.11483			14.9168	1.16263	14.9168	1.16867
		14.9446	1.23564	14.9446	1.23882			14.9446	1.11125	14.9446	1.1145			14.9446	1.16217	14.9446	1.16821
		14.9723	1.23588	14.9723	1.23906			14.9723	1.11092	14.9723	1.11417			14.9723	1.16172	14.9723	1.16775
		15.0001	1.23611	15.0001	1.2393			15.0001	1.1106	15.0001	1.11384			15.0001	1.16126	15.0001	1.16729
		15.0279	1.23634	15.0279	1.23955			15.0279	1.11028	15.0279	1.11352			15.0279	1.16081	15.0279	1.16683
		15.0557	1.23658	15.0557	1.23979			15.0557	1.10996	15.0557	1.11319			15.0557	1.16036	15.0557	1.16637
		15.0835	1.23681	15.0835	1.24003			15.0835	1.10964	15.0835	1.11287			15.0835	1.15991	15.0835	1.16591
		15.1112	1.23704	15.1112	1.24028			15.1112	1.10932	15.1112	1.11254			15.1112	1.15945	15.1112	1.16545
		15.139	1.23727	15.139	1.24052			15.139	1.109	15.139	1.11222			15.139	1.15901	15.139	1.165
		15.1668	1.2375	15.1668	1.24076			15.1668	1.10868	15.1668	1.1119			15.1668	1.15856	15.1668	1.16454
		15.1946	1.23773	15.1946	1.241			15.1946	1.10836	15.1946	1.11158			15.1946	1.15811	15.1946	1.16409
		15.2223	1.23796	15.2223	1.24124			15.2223	1.10805	15.2223	1.11126			15.2223	1.15766	15.2223	1.16364
		15.2501	1.23819	15.2501	1.24148			15.2501	1.10773	15.2501	1.11094			15.2501	1.15722	15.2501	1.16319
		15.2779	1.23842	15.2779	1.24172			15.2779	1.10742	15.2779	1.11062			15.2779	1.15678	15.2779	1.16274
		15.3057	1.23865	15.3057	1.24196			15.3057	1.1071	15.3057	1.1103			15.3057	1.15633	15.3057	1.16229
		15.3335	1.23888	15.3335	1.2422			15.3335	1.10679	15.3335	1.10999			15.3335	1.15589	15.3335	1.16184
		15.3612	1.23911	15.3612	1.24244			15.3612	1.10648	15.3612	1.10967			15.3612	1.15545	15.3612	1.1614
		15.389	1.23933	15.389	1.24268			15.389	1.10617	15.389	1.10935			15.389	1.15501	15.389	1.16095
		15.4168	1.23956	15.4168	1.24292			15.4168	1.10586	15.4168	1.10904			15.4168	1.15457	15.4168	1.16051
		15.4446	1.23979	15.4446	1.24316			15.4446	1.10555	15.4446	1.10873			15.4446	1.15414	15.4446	1.16006
		15.4723	1.24001	15.4723	1.24339			15.4723	1.10524	15.4723	1.10841			15.4723	1.1537	15.4723	1.15962
		15.5001	1.24024	15.5001	1.24363			15.5001	1.10493	15.5001	1.1081			15.5001	1.15327	15.5001	1.15918
		15.5279	1.24046	15.5279	1.24387			15.5279	1.10462	15.5279	1.10779			15.5279	1.15283	15.5279	1.15874
		15.5557	1.24069	15.5557	1.2441			15.5557	1.10432	15.5557	1.10748			15.5557	1.1524	15.5557	1.1583
		15.5835	1.24091	15.5835	1.24434			15.5835	1.10401	15.5835	1.10717			15.5835	1.15197	15.5835	1.15786
		15.6112	1.24114	15.6112	1.24457			15.6112	1.10371	15.6112	1.10686			15.6112	1.15154	15.6112	1.15743
		15.639	1.24136	15.639	1.24481			15.639	1.1034	15.639	1.10655			15.639	1.15111	15.639	1.15699
		15.6668	1.24158	15.6668	1.24504			15.6668	1.1031	15.6668	1.10625			15.6668	1.15068	15.6668	1.15656
		15.6946	1.2418	15.6946	1.24527			15.6946	1.1028	15.6946	1.10594			15.6946	1.15025	15.6946	1.15612
		15.7223	1.24203	15.7223	1.24551			15.7223	1.1025	15.7223	1.10564			15.7223	1.14983	15.7223	1.15569
		15.7501	1.24225	15.7501	1.24574			15.7501	1.1022	15.7501	1.10533			15.7501	1.1494	15.7501	1.15526
		15.7779	1.24247	15.7779	1.24597			15.7779	1.1019	15.7779	1.10503			15.7779	1.14898	15.7779	1.15483
		15.8057	1.24269	15.8057	1.2462			15.8057	1.1016	15.8057	1.10472			15.8057	1.14856	15.8057	1.1544
		15.8335	1.24291	15.8335	1.24644			15.8335	1.1013	15.8335	1.10442			15.8335	1.14814	15.8335	1.15397
		15.8612	1.24313	15.8612	1.24667			15.8612	1.101	15.8612	1.10412			15.8612	1.14771	15.8612	1.15354
		15.889	1.24335	15.889	1.2469			15.889	1.10071	15.889	1.10382			15.889	1.1473	15.889	1.15312
		15.9168	1.24357	15.9168	1.24713			15.9168	1.10041	15.9168	1.10352			15.9168	1.14688	15.9168	1.15269
		15.9446	1.24379	15.9446	1.24736			15.9446	1.10012	15.9446	1.10322			15.9446	1.14646	15.9446	1.15227
		15.9724	1.24401	15.9724	1.24759			15.9724	1.09982	15.9724	1.10292			15.9724	1.14604	15.9724	1.15184
		16.0001	1.24422	16.0001	1.24782			16.0001	1.09953	16.0001	1.10262			16.0001	1.14563	16.0001	1.15142
		16.0279	1.24444	16.0279	1.24804			16.0279	1.09924	16.0279	1.10233			16.0279	1.14521	16.0279	1.151
		16.0557	1.24466	16.0557	1.24827			16.0557	1.09895	16.0557	1.10203			16.0557	1.1448	16.0557	1.15058
		16.0835	1.24488	16.0835	1.2485			16.0835	1.09866	16.0835	1.10174			16.0835	1.14439	16.0835	1.15016
		16.1112	1.24509	16.1112	1.24873			16.1112	1.09837	16.1112	1.10144			16.1112	1.14398	16.1112	1.14974
		16.139	1.24531	16.139	1.24895			16.139	1.09808	16.139	1.10115			16.139	1.14357	16.139	1.14933
		16.1668	1.24552	16.1668	1.24918			16.1668	1.09779	16.1668	1.10086			16.1668	1.14316	16.1668	1.14891
		16.1946	1.24574	16.1946	1.24941			16.1946	1.0975	16.1946	1.10056			16.1946	1.14275	16.1946	1.1485
		16.2224	1.24595	16.2224	1.24963			16.2224	1.09722	16.2224	1.10027			16.2224	1.14234	16.2224	1.14808
		16.2501	1.24617	16.2501	1.24986			16.2501	1.09693	16.2501	1.09998			16.2501	1.14194	16.2501	1.14767
		16.2779	1.24638	16.2779	1.25008			16.2779	1.09664	16.2779	1.09969			16.2779	1.14153	16.2779	1.14726
		16.3057	1.24659	16.3057	1.25031			16.3057	1.09636	16.3057	1.0994			16.3057	1.14113	16.3057	1.14685
		16.3335	1.24681	16.3335	1.25053			16.3335	1.09608	16.3335	1.09912			16.3335	1.14073	16.3335	1.14644
		16.3612	1.24702	16.3612	1.25076			16.3612	1.09579	16.3612	1.09883			16.3612	1.14033	16.3612	1.14603
		16.389	1.24723	16.389	1.25098			16.389	1.09551	16.389	1.09854			16.389	1.13993	16.389	1.14562
		16.4168	1.24744	16.4168	1.2512			16.4168	1.09523	16.4168	1.09826			16.4168	1.13953	16.4168	1.14521
		16.4446	1.24765	16.4446	1.25143			16.4446	1.09495	16.4446	1.09797			16.4446	1.13913	16.4446	1.14481
		16.4724	1.24787	16.4724	1.25165			16.4724	1.09467	16.4724	1.09769			16.4724	1.13873	16.4724	1.1444
		16.5001	1.24808	16.5001	1.25187			16.5001	1.09439	16.5001	1.0974			16.5001	1.13833	16.5001	1.144
		16.5279	1.24829	16.5279	1.25209			16.5279	1.09411	16.5279	1.09712			16.5279	1.13794	16.5279	1.1436
		16.5557	1.2485	16.5557	1.25231			16.5557	1.09383	16.5557	1.09684			16.5557	1.13754	16.5557	1.14319
		16.5835	1.24871	16.5835	1.25253			16.5835	1.09356	16.5835	1.09656			16.5835	1.13715	16.5835	1.14279
		16.6112	1.24891	16.6112	1.25275			16.6112	1.09328	16.6112	1.09628			16.6112	1.13676	16.6112	1.14239
		16.639	1.24912	16.639	1.25297			16.639	1.09301	16.639	1.096			16.639	1.13637	16.639	1.142
		16.6668	1.24933	16.6668	1.25319			16.6668	1.09273	16.6668	1.09572			16.6668	1.13598	16.6668	1.1416
		16.6946	1.24954	16.6946	1.25341			16.6946	1.09246	16.6946	1.09544			16.6946	1.13559	16.6946	1.1412
		16.7224	1.24975	16.7224	1.25363			16.7224	1.09219	16.7224	1.09516			16.7224	1.1352	16.7224	1.14081
		16.7501	1.24995	16.7501	1.25385			16.7501	1.09191	16.7501	1.09488			16.7501	1.13481	16.7501	1.14041
		16.7779	1.25016	16.7779	1.25407			16.7779	1.09164	16.7779	1.09461			16.7779	1.13443	16.7779	1.14002
		16.8057	1.25037	16.8057	1.25428			16.8057	1.09137	16.8057	1.09433			16.8057	1.13404	16.8057	1.13962
		16.8335	1.25057	16.8335	1.2545			16.8335	1.0911	16.8335	1.09406			16.8335	1.13366	16.8335	1.13923
		16.8612	1.25078	16.8612	1.25472			16.8612	1.09083	16.8612	1.09379			16.8612	1.13327	16.8612	1.13884
		16.889	1.25098	16.889	1.25493			16.889	1.09056	16.889	1.09351			16.889	1.13289	16.889	1.13845
		16.9168	1.25119	16.9168	1.25515			16.9168	1.0903	16.9168	1.09324			16.9168	1.13251	16.9168	1.13806
		16.9446	1.25139	16.9446	1.25537			16.9446	1.09003	16.9446	1.09297			16.9446	1.13213	16.9446	1.13767
		16.9724	1.25159	16.9724	1.25558			16.9724	1.08976	16.9724	1.0927			16.9724	1.13175	16.9724	1.13729
		17.0001	1.2518	17.0001	1.2558			17.0001	1.0895	17.0001	1.09243			17.0001	1.13137	17.0001	1.1369
		17.0279	1.252	17.0279	1.25601			17.0279	1.08923	17.0279	1.09216			17.0279	1.13099	17.0279	1.13652
		17.0557	1.2522	17.0557	1.25622			17.0557	1.08897	17.0557	1.09189			17.0557	1.13062	17.0557	1.13613
		17.0835	1.25241	17.0835	1.25644			17.0835	1.08871	17.0835	1.09162			17.0835	1.13024	17.0835	1.13575
		17.1112	1.25261	17.1112	1.25665			17.1112	1.08844	17.1112	1.09135			17.1112	1.12987	17.1112	1.13537
		17.139	1.25281	17.139	1.25686			17.139	1.08818	17.139	1.09109			17.139	1.12949	17.139	1.13499
		17.1668	1.25301	17.1668	1.25708			17.1668	1.08792	17.1668	1.09082			17.1668	1.12912	17.1668	1.13461
		17.1946	1.25321	17.1946	1.25729			17.1946	1.08766	17.1946	1.09056			17.1946	1.12875	17.1946	1.13423
		17.2224	1.25341	17.2224	1.2575			17.2224	1.0874	17.2224	1.09029			17.2224	1.12838	17.2224	1.13385
		17.2501	1.25361	17.2501	1.25771			17.2501	1.08714	17.2501	1.09003			17.2501	1.12801	17.2501	1.13347
		17.2779	1.25381	17.2779	1.25792			17.2779	1.08688	17.2779	1.08976			17.2779	1.12764	17.2779	1.13309
		17.3057	1.25401	17.3057	1.25813			17.3057	1.08663	17.3057	1.0895			17.3057	1.12728	17.3057	1.13272
		17.3335	1.25421	17.3335	1.25834			17.3335	1.08637	17.3335	1.08924			17.3335	1.12691	17.3335	1.13234
		17.3612	1.25441	17.3612	1.25855			17.3612	1.08611	17.3612	1.08898			17.3612	1.12654	17.3612	1.13197
		17.389	1.25461	17.389	1.25876			17.389	1.08586	17.389	1.08872			17.389	1.12618	17.389	1.1316
		17.4168	1.2548	17.4168	1.25897			17.4168	1.0856	17.4168	1.08846			17.4168	1.12581	17.4168	1.13123
		17.4446	1.255	17.4446	1.25918			17.4446	1.08535	17.4446	1.0882			17.4446	1.12545	17.4446	1.13086
		17.4724	1.2552	17.4724	1.25939			17.4724	1.0851	17.4724	1.08794			17.4724	1.12509	17.4724	1.13049
		17.5001	1.25539	17.5001	1.2596			17.5001	1.08484	17.5001	1.08769			17.5001	1.12473	17.5001	1.13012
		17.5279	1.25559	17.5279	1.25981			17.5279	1.08459	17.5279	1.08743			17.5279	1.12437	17.5279	1.12975
		17.5557	1.25579	17.5557	1.26001			17.5557	1.08434	17.5557	1.08717			17.5557	1.12401	17.5557	1.12938
		17.5835	1.25598	17.5835	1.26022			17.5835	1.08409	17.5835	1.08692			17.5835	1.12365	17.5835	1.12902
		17.6113	1.25618	17.6113	1.26043			17.6113	1.08384	17.6113	1.08666			17.6113	1.1233	17.6113	1.12865
		17.639	1.25637	17.639	1.26063			17.639	1.08359	17.639	1.08641			17.639	1.12294	17.639	1.12829
		17.6668	1.25657	17.6668	1.26084			17.6668	1.08334	17.6668	1.08616			17.6668	1.12258	17.6668	1.12792
		17.6946	1.25676	17.6946	1.26105			17.6946	1.0831	17.6946	1.0859			17.6946	1.12223	17.6946	1.12756
		17.7224	1.25695	17.7224	1.26125			17.7224	1.08285	17.7224	1.08565			17.7224	1.12188	17.7224	1.1272
		17.7501	1.25715	17.7501	1.26146			17.7501	1.0826	17.7501	1.0854			17.7501	1.12152	17.7501	1.12684
		17.7779	1.25734	17.7779	1.26166			17.7779	1.08236	17.7779	1.08515			17.7779	1.12117	17.7779	1.12648
		17.8057	1.25753	17.8057	1.26186			17.8057	1.08211	17.8057	1.0849			17.8057	1.12082	17.8057	1.12612
		17.8335	1.25773	17.8335	1.26207			17.8335	1.08187	17.8335	1.08465			17.8335	1.12047	17.8335	1.12576
		17.8613	1.25792	17.8613	1.26227			17.8613	1.08162	17.8613	1.0844			17.8613	1.12012	17.8613	1.12541
		17.889	1.25811	17.889	1.26248			17.889	1.08138	17.889	1.08416			17.889	1.11978	17.889	1.12505
		17.9168	1.2583	17.9168	1.26268			17.9168	1.08114	17.9168	1.08391			17.9168	1.11943	17.9168	1.12469
		17.9446	1.25849	17.9446	1.26288			17.9446	1.0809	17.9446	1.08366			17.9446	1.11908	17.9446	1.12434
		17.9724	1.25868	17.9724	1.26308			17.9724	1.08066	17.9724	1.08342			17.9724	1.11874	17.9724	1.12399
		18.0001	1.25887	18.0001	1.26328			18.0001	1.08042	18.0001	1.08317			18.0001	1.1184	18.0001	1.12364
		18.0279	1.25906	18.0279	1.26349			18.0279	1.08018	18.0279	1.08293			18.0279	1.11805	18.0279	1.12328
		18.0557	1.25925	18.0557	1.26369			18.0557	1.07994	18.0557	1.08268			18.0557	1.11771	18.0557	1.12293
		18.0835	1.25944	18.0835	1.26389			18.0835	1.0797	18.0835	1.08244			18.0835	1.11737	18.0835	1.12258
		18.1113	1.25963	18.1113	1.26409			18.1113	1.07946	18.1113	1.0822			18.1113	1.11703	18.1113	1.12223
		18.139	1.25982	18.139	1.26429			18.139	1.07923	18.139	1.08196			18.139	1.11669	18.139	1.12189
		18.1668	1.26	18.1668	1.26449			18.1668	1.07899	18.1668	1.08172			18.1668	1.11635	18.1668	1.12154
		18.1946	1.26019	18.1946	1.26469			18.1946	1.07876	18.1946	1.08148			18.1946	1.11601	18.1946	1.12119
		18.2224	1.26038	18.2224	1.26488			18.2224	1.07852	18.2224	1.08124			18.2224	1.11568	18.2224	1.12085
		18.2501	1.26057	18.2501	1.26508			18.2501	1.07829	18.2501	1.081			18.2501	1.11534	18.2501	1.1205
		18.2779	1.26075	18.2779	1.26528			18.2779	1.07805	18.2779	1.08076			18.2779	1.11501	18.2779	1.12016
		18.3057	1.26094	18.3057	1.26548			18.3057	1.07782	18.3057	1.08052			18.3057	1.11467	18.3057	1.11982
		18.3335	1.26112	18.3335	1.26568			18.3335	1.07759	18.3335	1.08028			18.3335	1.11434	18.3335	1.11948
		18.3613	1.26131	18.3613	1.26587			18.3613	1.07736	18.3613	1.08005			18.3613	1.11401	18.3613	1.11914
		18.389	1.26149	18.389	1.26607			18.389	1.07713	18.389	1.07981			18.389	1.11367	18.389	1.1188
		18.4168	1.26168	18.4168	1.26627			18.4168	1.0769	18.4168	1.07958			18.4168	1.11334	18.4168	1.11846
		18.4446	1.26186	18.4446	1.26646			18.4446	1.07667	18.4446	1.07934			18.4446	1.11301	18.4446	1.11812
		18.4724	1.26205	18.4724	1.26666			18.4724	1.07644	18.4724	1.07911			18.4724	1.11269	18.4724	1.11778
		18.5001	1.26223	18.5001	1.26685			18.5001	1.07621	18.5001	1.07887			18.5001	1.11236	18.5001	1.11745
		18.5279	1.26241	18.5279	1.26705			18.5279	1.07598	18.5279	1.07864			18.5279	1.11203	18.5279	1.11711
		18.5557	1.2626	18.5557	1.26724			18.5557	1.07575	18.5557	1.07841			18.5557	1.1117	18.5557	1.11678
		18.5835	1.26278	18.5835	1.26744			18.5835	1.07553	18.5835	1.07818			18.5835	1.11138	18.5835	1.11644
		18.6113	1.26296	18.6113	1.26763			18.6113	1.0753	18.6113	1.07795			18.6113	1.11106	18.6113	1.11611
		18.639	1.26314	18.639	1.26783			18.639	1.07508	18.639	1.07772			18.639	1.11073	18.639	1.11578
		18.6668	1.26333	18.6668	1.26802			18.6668	1.07485	18.6668	1.07749			18.6668	1.11041	18.6668	1.11545
		18.6946	1.26351	18.6946	1.26821			18.6946	1.07463	18.6946	1.07726			18.6946	1.11009	18.6946	1.11512
		18.7224	1.26369	18.7224	1.26841			18.7224	1.07441	18.7224	1.07703			18.7224	1.10977	18.7224	1.11479
		18.7502	1.26387	18.7502	1.2686			18.7502	1.07418	18.7502	1.0768			18.7502	1.10945	18.7502	1.11446
		18.7779	1.26405	18.7779	1.26879			18.7779	1.07396	18.7779	1.07658			18.7779	1.10913	18.7779	1.11413
		18.8057	1.26423	18.8057	1.26898			18.8057	1.07374	18.8057	1.07635			18.8057	1.10881	18.8057	1.1138
		18.8335	1.26441	18.8335	1.26917			18.8335	1.07352	18.8335	1.07613			18.8335	1.10849	18.8335	1.11348
		18.8613	1.26459	18.8613	1.26936			18.8613	1.0733	18.8613	1.0759			18.8613	1.10817	18.8613	1.11315
		18.889	1.26477	18.889	1.26956			18.889	1.07308	18.889	1.07568			18.889	1.10786	18.889	1.11283
		18.9168	1.26495	18.9168	1.26975			18.9168	1.07286	18.9168	1.07545			18.9168	1.10754	18.9168	1.1125
		18.9446	1.26512	18.9446	1.26994			18.9446	1.07264	18.9446	1.07523			18.9446	1.10723	18.9446	1.11218
		18.9724	1.2653	18.9724	1.27013			18.9724	1.07243	18.9724	1.07501			18.9724	1.10692	18.9724	1.11186
		19.0002	1.26548	19.0002	1.27032			19.0002	1.07221	19.0002	1.07479			19.0002	1.1066	19.0002	1.11154
		19.0279	1.26566	19.0279	1.2705			19.0279	1.07199	19.0279	1.07456			19.0279	1.10629	19.0279	1.11122
		19.0557	1.26583	19.0557	1.27069			19.0557	1.07178	19.0557	1.07434			19.0557	1.10598	19.0557	1.1109
		19.0835	1.26601	19.0835	1.27088			19.0835	1.07156	19.0835	1.07412			19.0835	1.10567	19.0835	1.11058
		19.1113	1.26619	19.1113	1.27107			19.1113	1.07135	19.1113	1.0739			19.1113	1.10536	19.1113	1.11026
		19.139	1.26636	19.139	1.27126			19.139	1.07113	19.139	1.07368			19.139	1.10506	19.139	1.10995
		19.1668	1.26654	19.1668	1.27144			19.1668	1.07092	19.1668	1.07347			19.1668	1.10475	19.1668	1.10963
		19.1946	1.26671	19.1946	1.27163			19.1946	1.07071	19.1946	1.07325			19.1946	1.10444	19.1946	1.10931
		19.2224	1.26689	19.2224	1.27182			19.2224	1.0705	19.2224	1.07303			19.2224	1.10414	19.2224	1.109
		19.2502	1.26706	19.2502	1.27201			19.2502	1.07028	19.2502	1.07282			19.2502	1.10383	19.2502	1.10869
		19.2779	1.26724	19.2779	1.27219			19.2779	1.07007	19.2779	1.0726			19.2779	1.10353	19.2779	1.10837
		19.3057	1.26741	19.3057	1.27238			19.3057	1.06986	19.3057	1.07238			19.3057	1.10322	19.3057	1.10806
		19.3335	1.26759	19.3335	1.27256			19.3335	1.06965	19.3335	1.07217			19.3335	1.10292	19.3335	1.10775
		19.3613	1.26776	19.3613	1.27275			19.3613	1.06945	19.3613	1.07196			19.3613	1.10262	19.3613	1.10744
		19.389	1.26793	19.389	1.27293			19.389	1.06924	19.389	1.07174			19.389	1.10232	19.389	1.10713
		19.4168	1.26811	19.4168	1.27312			19.4168	1.06903	19.4168	1.07153			19.4168	1.10202	19.4168	1.10682
		19.4446	1.26828	19.4446	1.2733			19.4446	1.06882	19.4446	1.07132			19.4446	1.10172	19.4446	1.10652
		19.4724	1.26845	19.4724	1.27349			19.4724	1.06861	19.4724	1.07111			19.4724	1.10142	19.4724	1.10621
		19.5002	1.26862	19.5002	1.27367			19.5002	1.06841	19.5002	1.0709			19.5002	1.10113	19.5002	1.1059
		19.5279	1.26879	19.5279	1.27385			19.5279	1.0682	19.5279	1.07068			19.5279	1.10083	19.5279	1.1056
		19.5557	1.26896	19.5557	1.27404			19.5557	1.068	19.5557	1.07047			19.5557	1.10053	19.5557	1.10529
		19.5835	1.26914	19.5835	1.27422			19.5835	1.06779	19.5835	1.07027			19.5835	1.10024	19.5835	1.10499
		19.6113	1.26931	19.6113	1.2744			19.6113	1.06759	19.6113	1.07006			19.6113	1.09994	19.6113	1.10469
		19.639	1.26948	19.639	1.27458			19.639	1.06739	19.639	1.06985			19.639	1.09965	19.639	1.10438
		19.6668	1.26965	19.6668	1.27476			19.6668	1.06718	19.6668	1.06964			19.6668	1.09936	19.6668	1.10408
		19.6946	1.26982	19.6946	1.27495			19.6946	1.06698	19.6946	1.06943			19.6946	1.09907	19.6946	1.10378
		19.7224	1.26999	19.7224	1.27513			19.7224	1.06678	19.7224	1.06923			19.7224	1.09877	19.7224	1.10348
		19.7502	1.27015	19.7502	1.27531			19.7502	1.06658	19.7502	1.06902			19.7502	1.09848	19.7502	1.10318
		19.7779	1.27032	19.7779	1.27549			19.7779	1.06638	19.7779	1.06882			19.7779	1.09819	19.7779	1.10288
		19.8057	1.27049	19.8057	1.27567			19.8057	1.06618	19.8057	1.06861			19.8057	1.09791	19.8057	1.10259
		19.8335	1.27066	19.8335	1.27585			19.8335	1.06598	19.8335	1.06841			19.8335	1.09762	19.8335	1.10229
		19.8613	1.27083	19.8613	1.27603			19.8613	1.06578	19.8613	1.0682			19.8613	1.09733	19.8613	1.102
		19.889	1.27099	19.889	1.27621			19.889	1.06558	19.889	1.068			19.889	1.09705	19.889	1.1017
		19.9168	1.27116	19.9168	1.27639			19.9168	1.06539	19.9168	1.0678			19.9168	1.09676	19.9168	1.10141
		19.9446	1.27133	19.9446	1.27657			19.9446	1.06519	19.9446	1.0676			19.9446	1.09647	19.9446	1.10111
		19.9724	1.27149	19.9724	1.27674			19.9724	1.06499	19.9724	1.0674			19.9724	1.09619	19.9724	1.10082

[truncated: 21 more sheets: Figure 4b, Figure 4c, Figure 5e, Figure 5f, Figure 6b, Supplementary Figure 3 (Control, Supplementary Figure 3 (Low), Supplementary Figure 3 (Med), Supplementary Figure 3 (High), Supplementary Figure 4, Supplementary Figure 5, Supplementary Figure 6, Supplementary Figure 7, Supplementary Figure 8, Supplementary Figure 9, Supplementary Figure 12, Supplementary Figure 13, Supplementary Figure 15, Supplementary Figure 16, Supplementary Figure 17 …]
